# Supplementary material for: Transcriptome analysis during seed germination of elite Chinese bread wheat cultivar Jimai 20
Source: BMC Plant Biol. 2014 Jan 13;14:20. doi: 10.1186/1471-2229-14-20 (PMC3923396; doi:10.1186/1471-2229-14-20)
Supplement: Additional file 4: Table S4 — The genes list for the construction of signal network. Table S5. The complete list of rice gene sequence after blast base on the differential genes or EST sequence of wheat. [file 1471-2229-14-20-S4.xls]

## Sheet: Table S4
Additional file 4: Table S4: After blasting the wheat with rice genes, constructing the signal network according to the relationship between rice genes. There are two interactions between these source and target genes, compound (c) and binding/association (b). The power is quantified with the degree, which is the number of relationships that a gene has with other genes.
A	Gene symbol	Gene symbol Description	Sequence Description	betweenness centrality	degree	indegree	outdegree		B	source	target	interaction
	Os01g0191700	Phosphofructokinase family protein, expressed	Oryza sativa Japonica Group Os01g0191700 (Os01g0191700) mRNA, complete cds	0.00579976	8	8	8			Os08g0434300	Os01g0743500	compound (c)
	Os01g0866400	Soluble inorganic pyrophosphatase, putative, expressed	Oryza sativa Japonica Group Os01g0866400 (Os01g0866400) mRNA, complete cds	0.00579976	8	8	8			Os03g0757900	Os09g0553200	compound (c)
	Os09g0553200	UTP-glucose-1-phosphate uridylyltransferase, putative, expressed	Oryza sativa Japonica Group Os09g0553200 (Os09g0553200) mRNA, complete cds	0.0107875	7	7	7			Os03g0757900	Os05g0595100	compound (c)
	Os01g0556400	DnaJ domain containing protein, expressed	Oryza sativa Japonica Group Os01g0556400 (Os01g0556400) mRNA, complete cds	0.00549451	6	6	6			Os05g0573300	Os12g0180400	compound (c)
	Os01g0742500	Leucine Rich Repeat family protein, expressed	Oryza sativa Japonica Group Os01g0742500 (Os01g0742500) mRNA, complete cds	0.00494505	6	6	6			Os12g0443600	Os09g0553200	compound (c)
	Os05g0522500	Leucine Rich Repeat family protein, expressed	Oryza sativa Japonica Group Os05g0522500 (Os05g0522500) mRNA, complete cds	0.00494505	6	6	6			Os12g0443600	Os05g0595100	compound (c)
	Os03g0340500	Sucrose synthase 2, putative, expressed	Oryza sativa Japonica Group Os03g0340500 (Os03g0340500) mRNA, complete cds	0.00531136	5	5	5			Os03g0708000	Os05g0357800	compound (c)
	Os04g0266900	Transketolase, chloroplast precursor, putative, expressed	Oryza sativa Japonica Group Os04g0266900 (Os04g0266900) mRNA, complete cds	0.0018315	5	5	5			Os03g0701800	Os12g0407500	compound (c)
	Os06g0133800	hypothetical protein	Oryza sativa Japonica Group Os06g0133800 (Os06g0133800) mRNA, partial cds	0.0018315	5	5	5			Os02g0534400	Os06g0194900	compound (c)
	Os06g0194900	Sucrose synthase 1, putative, expressed	Oryza sativa Japonica Group Os06g0194900 (Os06g0194900) mRNA, complete cds	0.00531136	5	5	5			Os02g0534400	Os05g0244500	compound (c)
	Os06g0247500	Pyrophosphate-fructose 6-phosphate 1-phosphotransferase beta subunit, putative, expressed	Oryza sativa Japonica Group Os06g0247500 (Os06g0247500) mRNA, complete cds	0.000671551	5	5	5			Os02g0534400	Os03g0340500	compound (c)
	Os01g0743500	NADP-dependent malic enzyme, putative, expressed	Oryza sativa Japonica Group Os01g0743500 (Os01g0743500) mRNA, complete cds	0.00567766	4	4	4			Os11g0210500	Os06g0270900	compound (c)
	Os02g0534400	Beta-fructofuranosidase, insoluble isoenzyme 1 precursor, putative, expressed	Oryza sativa Japonica Group Os02g0534400 (Os02g0534400) mRNA, complete cds	0.00355311	4	4	4			Os07g0624700	Os06g0168600	compound (c)
	Os03g0757900	UDP-glucose 6-dehydrogenase, putative, expressed	Oryza sativa Japonica Group Os03g0757900 (Os03g0757900) mRNA, complete cds	0.000805861	4	4	4			Os07g0624700	Os01g0951400	compound (c)
	Os04g0664800	hypothetical protein	Oryza sativa Japonica Group Os04g0664800 (Os04g0664800) mRNA, complete cds	0.00355311	4	4	4			Os03g0340500	Os12g0443600	compound (c)
	Os06g0548000	Aspartate aminotransferase, mitochondrial precursor, putative, expressed	Oryza sativa Japonica Group Os06g0548000 (Os06g0548000) mRNA, complete cds	0.00860806	4	4	4			Os03g0340500	Os09g0553200	compound (c)
	Os08g0154300	Transaldolase family protein, expressed	Oryza sativa Japonica Group Os08g0154300 (Os08g0154300) mRNA, complete cds	0	4	4	4			Os03g0340500	Os03g0757900	compound (c)
	Os12g0443600	UDP-glucose 6-dehydrogenase, putative, expressed	Oryza sativa Japonica Group Os12g0443600 (Os12g0443600) mRNA, complete cds	0.000805861	4	4	4			Os11g0247300	Os03g0780600	binding/association (b)
	Os01g0851700	Alpha-glucan phosphorylase, H isozyme, putative, expressed	Oryza sativa Japonica Group Os01g0851700 (Os01g0851700) mRNA, complete cds	0.0040293	3	3	3			Os01g0742500	Os06g0247500	compound (c)
	Os01g0894300	Fructokinase, putative, expressed	Oryza sativa Japonica Group Os01g0894300 (Os01g0894300) mRNA, complete cds	0	3	3	3			Os01g0742500	Os01g0866400	compound (c)
	Os03g0708000	Phospholipase A2, putative, expressed	Oryza sativa Japonica Group Os03g0708000 (Os03g0708000) mRNA, complete cds	0.003663	3	3	3			Os01g0742500	Os01g0191700	compound (c)
	Os05g0595100	SCP-like extracellular protein, expressed	Oryza sativa Japonica Group Os05g0595100 (Os05g0595100) mRNA, complete cds	9.15751e-05	3	3	3			Os01g0866400	Os08g0154300	compound (c)
	Os06g0149900	Cysteine synthase, putative, expressed	Oryza sativa Japonica Group Os06g0149900 (Os06g0149900) mRNA, complete cds	0.00549451	3	3	3			Os01g0866400	Os06g0247500	compound (c)
	Os06g0270900	Aldehyde dehydrogenase, mitochondrial precursor, putative, expressed	Oryza sativa Japonica Group Os06g0270900 (Os06g0270900) mRNA, complete cds	0.000549451	3	3	3			Os01g0866400	Os04g0266900	compound (c)
	Os08g0440800	NADP-dependent glyceraldehyde-3-phosphate dehydrogenase, putative, expressed	Oryza sativa Japonica Group Os08g0440800 (Os08g0440800) mRNA, complete cds	0.0010989	3	3	3			Os01g0866400	Os01g0191700	compound (c)
	Os11g0186200	aldehyde dehydrogenase family protein, expressed	Oryza sativa Japonica Group Os11g0186200 (Os11g0186200) mRNA, complete cds	0.000549451	3	3	3			Os11g0138600	Os08g0440800	compound (c)
	Os01g0829800	Malate dehydrogenase, mitochondrial precursor, putative, expressed	Oryza sativa Japonica Group Os01g0829800 (Os01g0829800) mRNA, complete cds	0.00274725	2	2	2			Os07g0694700	Os09g0567300	compound (c)
	Os01g0951400	Uridine 5'-monophosphate synthase, putative, expressed	Oryza sativa Japonica Group Os01g0951400 (Os01g0951400) mRNA, partial cds	0.00018315	2	2	2			Os01g0570700	Os03g0712800	compound (c)
	Os02g0525900	Acetyl-coenzyme A synthetase, putative, expressed	Oryza sativa Japonica Group Os02g0525900 (Os02g0525900) mRNA, complete cds	0.0001221	2	2	2			Os01g0888500	Os03g0831500	compound (c)
	Os02g0778400	Uridylate kinase, putative, expressed	Oryza sativa Japonica Group Os02g0778400 (Os02g0778400) mRNA, complete cds	0.00018315	2	2	2			Os04g0458600	Os05g0522500	compound (c)
	Os03g0169100	Ribulose-phosphate 3-epimerase, chloroplast precursor, putative, expressed	Oryza sativa Japonica Group Os03g0169100 (Os03g0169100) mRNA, complete cds	0	2	2	2			Os04g0458600	Os01g0742500	compound (c)
	Os03g0438100	Allene oxide cyclase 3, chloroplast precursor, putative, expressed	Oryza sativa Japonica Group Os03g0438100 (Os03g0438100) mRNA, complete cds	0.003663	2	2	2			Os05g0522500	Os06g0247500	compound (c)
	Os03g0700400	hypothetical protein	Oryza sativa Japonica Group Os03g0700400 (Os03g0700400) mRNA, complete cds	0.0043956	2	2	2			Os05g0522500	Os01g0866400	compound (c)
	Os03g0767000	Cytochrome P450 74A1, chloroplast precursor, putative, expressed	Oryza sativa Japonica Group Os03g0767000 (Os03g0767000) mRNA, complete cds	0.0043956	2	2	2			Os05g0522500	Os01g0191700	compound (c)
	Os04g0458300	Aldose 1-epimerase family protein, expressed	Oryza sativa Japonica Group Os04g0458300 (Os04g0458300) mRNA, complete cds	6.10501e-05	2	2	2			Os02g0778400	Os06g0168600	compound (c)
	Os04g0458600	Aldose 1-epimerase family protein, expressed	Oryza sativa Japonica Group Os04g0458600 (Os04g0458600) mRNA, complete cds	6.10501e-05	2	2	2			Os02g0778400	Os01g0951400	compound (c)
	Os04g0658000	Possible apospory-associated protein C, putative, expressed	Oryza sativa Japonica Group Os04g0658000 (Os04g0658000) mRNA, complete cds	6.10501e-05	2	2	2			Os06g0247500	Os01g0191700	compound (c)
	Os05g0244500	Cellulase containing protein, expressed	Oryza sativa Japonica Group Os05g0244500 (Os05g0244500) mRNA, complete cds	9.15751e-05	2	2	2			Os01g0840100	Os01g0556400	binding/association (b)
	Os05g0357800	Acyltransferase family protein, expressed	Oryza sativa Japonica Group Os05g0357800 (Os05g0357800) mRNA, complete cds	0	2	2	2			Os01g0191700	Os08g0154300	compound (c)
	Os05g0580000	Glucose-1-phosphate adenylyltransferase large subunit 1, chloroplast precursor, putative, expressed	Oryza sativa Japonica Group Os05g0580000 (Os05g0580000) mRNA, complete cds	0	2	2	2			Os12g0578500	Os12g0563700	compound (c)
	Os06g0168600	Ribonucleoside-diphosphate reductase large subunit, putative, expressed	Oryza sativa Japonica Group Os06g0168600 (Os06g0168600) mRNA, complete cds	0.00018315	2	2	2			Os09g0553200	Os05g0580000	compound (c)
	Os06g0215600	12-oxophytodienoate reductase 2, putative, expressed	Oryza sativa Japonica Group Os06g0215600 (Os06g0215600) mRNA, complete cds	0.0021978	2	2	2			Os09g0553200	Os01g0851700	compound (c)
	Os07g0624700	UMP-CMP kinase family protein, expressed	Oryza sativa Japonica Group Os07g0624700 (Os07g0624700) mRNA, complete cds	0.00018315	2	2	2			Os01g0556400	Os07g0577400	binding/association (b)
	Os07g0679300	Alpha-galactosidase precursor, putative, expressed	Oryza sativa Japonica Group Os07g0679300 (Os07g0679300) mRNA, complete cds	9.15751e-05	2	2	2			Os01g0556400	Os05g0460000	binding/association (b)
	Os08g0434300	Malate dehydrogenase, mitochondrial precursor, putative, expressed	Oryza sativa Japonica Group Os08g0434300 (Os08g0434300) mRNA, partial cds	0.00274725	2	2	2			Os01g0556400	Os01g0658400	binding/association (b)
	Os09g0567300	oxidoreductase, aldo/keto reductase family protein, expressed	Oryza sativa Japonica Group Os09g0567300 (Os09g0567300) mRNA, complete cds	0.0003663	2	2	2			Os10g0565200	Os01g0851700	compound (c)
	Os10g0159800	Alcohol dehydrogenase 2, putative, expressed	Oryza sativa Japonica Group Os10g0159800 (Os10g0159800) mRNA, complete cds	0.0001221	2	2	2			Os08g0154300	Os06g0133800	compound (c)
	Os10g0524400	HOTHEAD protein precursor, putative, expressed	Oryza sativa Japonica Group Os10g0524400 (Os10g0524400) mRNA, complete cds	0	2	2	2			Os08g0154300	Os04g0266900	compound (c)
	Os10g0530900	glutathione S-transferase GSTU6, putative, expressed	Oryza sativa Japonica Group Os10g0530900 (Os10g0530900) mRNA, complete cds	0.0003663	2	2	2			Os05g0595100	Os09g0553200	compound (c)
	Os11g0210500	Alcohol dehydrogenase 2, putative, expressed	Oryza sativa Japonica Group Os11g0210500 (Os11g0210500) mRNA, complete cds	0.0001221	2	2	2			Os10g0530900	Os06g0185900	compound (c)
	Os12g0563700	Pectinesterase family protein, expressed	Oryza sativa Japonica Group Os12g0563700 (Os12g0563700) mRNA, complete cds	0.0003663	2	2	2			Os02g0276500	Os02g0701600	compound (c)
	Os01g0570700	Carbamoyl-phosphate synthase large chain, putative, expressed	Oryza sativa Japonica Group Os01g0570700 (Os01g0570700) mRNA, partial cds	0	1	1	1			Os03g0163300	Os10g0530900	compound (c)
	Os01g0591300	Aldehyde dehydrogenase, mitochondrial precursor, putative, expressed	Oryza sativa Japonica Group Os01g0591300 (Os01g0591300) mRNA, complete cds	0	1	1	1			Os01g0894300	Os06g0247500	compound (c)
	Os01g0658400	Ubiquitin-conjugating enzyme E2-17 kDa 9, putative, expressed	Oryza sativa Japonica Group Os01g0658400 (Os01g0658400) mRNA, complete cds	0	1	1	1			Os01g0894300	Os01g0866400	compound (c)
	Os01g0817700	2,3-bisphosphoglycerate-independent phosphoglycerate mutase, putative, expressed	Oryza sativa Japonica Group Os01g0817700 (Os01g0817700) mRNA, complete cds	0	1	1	1			Os01g0894300	Os01g0191700	compound (c)
	Os01g0840100	Heat shock cognate 70 kDa protein, putative, expressed	Oryza sativa Japonica Group Os01g0840100 (Os01g0840100) mRNA, complete cds	0	1	1	1			Os03g0169100	Os06g0133800	compound (c)
	Os01g0888500	phosphoribosylformylglycinamidine synthase, chloroplast precursor, putative, expressed	Oryza sativa Japonica Group Os01g0888500 (Os01g0888500) mRNA, partial cds	0	1	1	1			Os03g0169100	Os04g0266900	compound (c)
	Os01g0963200	hypothetical protein	Oryza sativa Japonica Group Os01g0963200 (Os01g0963200) mRNA, complete cds	0	1	1	1			Os09g0294000	Os04g0254000	compound (c)
	Os02g0177600	4-coumarate-CoA ligase 1, putative, expressed	Oryza sativa Japonica Group Os02g0177600 (Os02g0177600) mRNA, complete cds	0	1	1	1			Os11g0186200	Os11g0210500	compound (c)
	Os02g0276500	tocopherol cyclase, chloroplast precursor, putative, expressed	Oryza sativa Japonica Group Os02g0276500 (Os02g0276500) mRNA, complete cds	0	1	1	1			Os11g0186200	Os10g0159800	compound (c)
	Os02g0701600	Tocopherol O-methyltransferase, chloroplast precursor, putative, expressed	Oryza sativa Japonica Group Os02g0701600 (Os02g0701600) mRNA, complete cds	0	1	1	1			Os03g0285700	Os09g0567300	compound (c)
	Os03g0132000	AMP-binding enzyme family protein, expressed	Oryza sativa Japonica Group Os03g0132000 (Os03g0132000) mRNA, complete cds	0	1	1	1			Os04g0266900	Os01g0191700	compound (c)
	Os03g0133900	serine O-acetyltransferase family protein, expressed	Oryza sativa Japonica Group Os03g0133900 (Os03g0133900) mRNA, complete cds	0	1	1	1			Os03g0276500	Os01g0556400	binding/association (b)
	Os03g0163300	Glutathione reductase, chloroplast precursor, putative, expressed	Oryza sativa Japonica Group Os03g0163300 (Os03g0163300) mRNA, complete cds	0	1	1	1			Os01g0591300	Os02g0177600	compound (c)
	Os03g0171900	Alanine-glyoxylate aminotransferase 2 homolog 2, mitochondrial precursor, putative, expressed	Oryza sativa Japonica Group Os03g0171900 (Os03g0171900) mRNA, complete cds	0	1	1	1			Os06g0215600	Os03g0438100	compound (c)
	Os03g0276500	Heat shock cognate 70 kDa protein, putative, expressed	Oryza sativa Japonica Group Os03g0276500 (Os03g0276500) mRNA, complete cds	0	1	1	1			Os06g0215600	Os03g0132000	compound (c)
	Os03g0285700	L-ascorbate peroxidase 1, cytosolic, putative, expressed	Oryza sativa Japonica Group Os03g0285700 (Os03g0285700) mRNA, complete cds	0	1	1	1			Os04g0486600	Os08g0440800	compound (c)
	Os03g0376100	Cys/Met metabolism PLP-dependent enzyme family protein, expressed	Oryza sativa Japonica Group Os03g0376100 (Os03g0376100) mRNA, partial cds	0	1	1	1			Os04g0497400	Os12g0541000	compound (c)
	Os03g0413400	Glycosyl transferase family 8 protein, expressed	Oryza sativa Japonica Group Os03g0413400 (Os03g0413400) mRNA, complete cds	0	1	1	1			Os03g0171900	Os04g0516600	compound (c)
	Os03g0701800	Phosphatidylinositol-4-phosphate 5-kinase 1 precursor, putative, expressed	Oryza sativa Japonica Group Os03g0701800 (Os03g0701800) mRNA, complete cds	0	1	1	1			Os04g0664800	Os06g0194900	compound (c)
	Os03g0712800	Glutamine synthetase root isozyme 2, putative, expressed	Oryza sativa Japonica Group Os03g0712800 (Os03g0712800) mRNA, complete cds	0	1	1	1			Os04g0664800	Os05g0244500	compound (c)
	Os03g0780600	Tubulin beta-7 chain, putative, expressed	Oryza sativa Japonica Group Os03g0780600 (Os03g0780600) mRNA, complete cds	0	1	1	1			Os04g0664800	Os03g0340500	compound (c)
	Os03g0831500	hypothetical protein	Oryza sativa Japonica Group Os03g0831500 (Os03g0831500) mRNA, complete cds	0	1	1	1			Os11g0703900	Os01g0556400	binding/association (b)
	Os04g0254000	Dihydrodipicolinate synthase, chloroplast precursor, putative, expressed	Oryza sativa Japonica Group Os04g0254000 (Os04g0254000) mRNA, complete cds	0	1	1	1			Os03g0700400	Os03g0708000	compound (c)
	Os04g0479200	isocitrate dehydrogenase, NAD-dependent family protein, expressed	Oryza sativa Japonica Group Os04g0479200 (Os04g0479200) mRNA, partial cds	0	1	1	1			Os10g0524400	Os03g0708000	compound (c)
	Os04g0486600	hypothetical protein	Oryza sativa Japonica Group Os04g0486600 (Os04g0486600) mRNA, complete cds	0	1	1	1			Os02g0525900	Os11g0186200	compound (c)
	Os04g0497400	6,7-dimethyl-8-ribityllumazine synthase family protein, expressed	Oryza sativa Japonica Group Os04g0497400 (Os04g0497400) mRNA, complete cds	0	1	1	1			Os02g0525900	Os06g0270900	compound (c)
	Os04g0516600	aminotransferase, classes I and II family protein, expressed	Oryza sativa Japonica Group Os04g0516600 (Os04g0516600) mRNA, complete cds	0	1	1	1			Os05g0580000	Os01g0851700	compound (c)
	Os05g0460000	hypothetical protein	Oryza sativa Japonica Group Os05g0460000 (Os05g0460000) mRNA, complete cds	0	1	1	1			Os03g0767000	Os03g0700400	compound (c)
	Os05g0573200	Isocitrate dehydrogenase, putative, expressed	Oryza sativa Japonica Group Os05g0573200 (Os05g0573200) mRNA, complete cds	0	1	1	1			Os03g0767000	Os03g0438100	compound (c)
	Os05g0573300	Isocitrate dehydrogenase, putative, expressed	Oryza sativa Japonica Group Os05g0573300 (Os05g0573300) mRNA, complete cds	0	1	1	1			Os03g0133900	Os06g0149900	compound (c)
	Os06g0185900	Phospholipid hydroperoxide glutathione peroxidase, chloroplast precursor, putative, expressed	Oryza sativa Japonica Group Os06g0185900 (Os06g0185900) mRNA, partial cds	0	1	1	1			Os10g0159800	Os06g0270900	compound (c)
	Os07g0577400	Ubiquitin-conjugating enzyme E2 E3, putative, expressed	Oryza sativa Japonica Group Os07g0577400 (Os07g0577400) mRNA, complete cds	0	1	1	1			Os07g0679300	Os04g0664800	compound (c)
	Os07g0694700	L-ascorbate peroxidase 2, cytosolic, putative, expressed	Oryza sativa Japonica Group Os07g0694700 (Os07g0694700) mRNA, complete cds	0	1	1	1			Os07g0679300	Os02g0534400	compound (c)
	Os09g0294000	Bifunctional aspartokinase/homoserine dehydrogenase 2, chloroplast precursor, putative, expressed	Oryza sativa Japonica Group Os09g0294000 (Os09g0294000) mRNA, complete cds	0	1	1	1			Os06g0548000	Os08g0434300	compound (c)
	Os09g0433900	Alanine aminotransferase 2, putative, expressed	Oryza sativa Japonica Group Os09g0433900 (Os09g0433900) mRNA, complete cds	0	1	1	1			Os06g0548000	Os01g0963200	compound (c)
	Os09g0509200	Pyruvate dehydrogenase E1 component beta subunit, mitochondrial precursor, putative, expressed	Oryza sativa Japonica Group Os09g0509200 (Os09g0509200) mRNA, complete cds	0	1	1	1			Os06g0548000	Os01g0829800	compound (c)
	Os10g0565200	hypothetical protein	Oryza sativa Japonica Group Os10g0565200 (Os10g0565200) mRNA, complete cds	0	1	1	1			Os04g0458300	Os05g0522500	compound (c)
	Os11g0138600	hypothetical protein	Oryza sativa Japonica Group Os11g0138600 (Os11g0138600) mRNA, complete cds	0	1	1	1			Os04g0458300	Os01g0742500	compound (c)
	Os11g0247300	Tubulin alpha-3 chain, putative, expressed	Oryza sativa Japonica Group Os11g0247300 (Os11g0247300) mRNA, complete cds	0	1	1	1			Os03g0413400	Os12g0563700	compound (c)
	Os11g0703900	Heat shock cognate 70 kDa protein, putative, expressed	Oryza sativa Japonica Group Os11g0703900 (Os11g0703900) mRNA, complete cds	0	1	1	1			Os04g0479200	Os05g0573200	compound (c)
	Os12g0180400	expressed protein	Oryza sativa Japonica Group Os12g0180400 (Os12g0180400) mRNA, complete cds	0	1	1	1			Os06g0133800	Os04g0266900	compound (c)
	Os12g0407500	PTEN, putative, expressed	Oryza sativa Japonica Group Os12g0407500 (Os12g0407500) mRNA, complete cds	0	1	1	1			Os06g0133800	Os01g0866400	compound (c)
	Os12g0541000	hypothetical protein	Oryza sativa Japonica Group Os12g0541000 (Os12g0541000) mRNA, complete cds	0	1	1	1			Os06g0133800	Os01g0191700	compound (c)
	Os12g0578500	Glycosyl transferase family 8 protein, expressed	Oryza sativa Japonica Group Os12g0578500 (Os12g0578500) mRNA, complete cds	0	1	1	1			Os06g0149900	Os06g0548000	compound (c)
										Os06g0149900	Os03g0376100	compound (c)
										Os04g0658000	Os05g0522500	compound (c)
										Os04g0658000	Os01g0742500	compound (c)
										Os01g0743500	Os09g0509200	compound (c)
										Os01g0743500	Os09g0433900	compound (c)
										Os01g0743500	Os01g0829800	compound (c)
										Os05g0357800	Os10g0524400	compound (c)
										Os06g0194900	Os12g0443600	compound (c)
										Os06g0194900	Os09g0553200	compound (c)
										Os06g0194900	Os03g0757900	compound (c)
										Os01g0817700	Os08g0440800	compound (c)

## Sheet: Table S5
Additional file 4: Table S5: The complete list of rice gene sequence after blast base on the differential genes or EST sequence of wheat.
The differential genes or EST sequence of wheat	rice mRNA sequence	The number of nucleotide sequence	Gene symbol	Gene symbol description	Identical	Length	Gaps	Qstart	Qend	Sstart	Send	Score	Bits	Expect	Sequence Description
BF199827.1|BF199827	NM_001055372.1	AP008209.2	Os03g0128100	1,3-beta-glucan synthase component family protein, expressed	0.955	22	0	142	163	1628	1649	18	36.2	0.42	Oryza sativa Japonica Group Os03g0128100 (Os03g0128100) mRNA, partial cds
BT009062.1|	NM_001055761.1	AK061907.1	Os03g0190100	1,4-dihydroxy-2-naphthoate phytyltransferase family protein, expressed	0.819	896	0	312	1207	219	1114	248	492	1e-137	Oryza sativa Japonica Group Os03g0190100 (Os03g0190100) mRNA, complete cds
CN012317.1|CN012317	NM_001063675.1	AK061212.1	Os06g0215600	12-oxophytodienoate reductase 2, putative, expressed	0.838	228	0	15	242	599	826	80	159	7e-38	Oryza sativa Japonica Group Os06g0215600 (Os06g0215600) mRNA, complete cds
CD901339.1|CD901339	NM_001053769.1	AK068248.1	Os02g0580300	14-3-3-like protein B, putative, expressed	0.891	533	2	201	733	1552	2082	293	581	1e-165	Oryza sativa Japonica Group Os02g0580300 (Os02g0580300) mRNA, complete cds
AF548740.1|	NM_001059538.1	AK062065.1	Os04g0462500	14-3-3-like protein GF14-6, putative, expressed	0.909	750	3	1	750	135	881	476	944	0	Oryza sativa Japonica Group Os04g0462500 (Os04g0462500) mRNA, complete cds
BQ246088.1|BQ246088	NM_001048490.1	AK121025.1	Os01g0136200	16.9 kDa class I heat shock protein, putative, expressed	0.911	326	0	199	524	229	554	210	416	1e-115	Oryza sativa Japonica Group Os01g0136200 (Os01g0136200) mRNA, complete cds
BQ804592.1|BQ804592	NM_001048490.1	AK121025.1	Os01g0136200	16.9 kDa class I heat shock protein, putative, expressed	0.916	332	0	190	521	229	560	220	436	1e-121	Oryza sativa Japonica Group Os01g0136200 (Os01g0136200) mRNA, complete cds
BQ804874.1|BQ804874	NM_001048490.1	AK121025.1	Os01g0136200	16.9 kDa class I heat shock protein, putative, expressed	0.907	335	0	206	540	229	563	211	418	1e-116	Oryza sativa Japonica Group Os01g0136200 (Os01g0136200) mRNA, complete cds
CD453475.1|CD453475	NM_001048490.1	AK121025.1	Os01g0136200	16.9 kDa class I heat shock protein, putative, expressed	0.915	340	0	223	562	229	568	224	444	1e-124	Oryza sativa Japonica Group Os01g0136200 (Os01g0136200) mRNA, complete cds
CD915560.1|CD915560	NM_001048490.1	AK121025.1	Os01g0136200	16.9 kDa class I heat shock protein, putative, expressed	0.879	460	15	94	547	118	568	211	418	1e-116	Oryza sativa Japonica Group Os01g0136200 (Os01g0136200) mRNA, complete cds
AJ614980.1|AJ614980	NM_001056195.1	AK119243.1	Os03g0266900	17.4 kDa class I heat shock protein, putative, expressed	0.949	157	0	16	172	402	558	125	248	6e-65	Oryza sativa Japonica Group Os03g0266900 (Os03g0266900) mRNA, complete cds
CA720272.1|CA720272	NM_001056195.1	AK119243.1	Os03g0266900	17.4 kDa class I heat shock protein, putative, expressed	0.852	210	5	93	302	88	292	85	168	4e-41	Oryza sativa Japonica Group Os03g0266900 (Os03g0266900) mRNA, complete cds
CD896621.1|CD896621	NM_001056195.1	AK119243.1	Os03g0266900	17.4 kDa class I heat shock protein, putative, expressed	0.896	473	12	218	690	101	561	269	533	1e-150	Oryza sativa Japonica Group Os03g0266900 (Os03g0266900) mRNA, complete cds
CD903329.1|CD903329	NM_001056195.1	AK119243.1	Os03g0266900	17.4 kDa class I heat shock protein, putative, expressed	0.901	465	3	119	583	90	551	279	553	1e-156	Oryza sativa Japonica Group Os03g0266900 (Os03g0266900) mRNA, complete cds
X58279.1|	NM_001048766.1	AK071240.1	Os01g0184100	17.5 kDa class II heat shock protein, putative, expressed	0.897	386	18	150	517	198	583	160	317	1e-85	Oryza sativa Japonica Group Os01g0184100 (Os01g0184100) mRNA, complete cds
AF350423.1|	NM_001048766.1	AK071240.1	Os01g0184100	17.5 kDa class II heat shock protein, putative, expressed	0.869	488	18	26	498	99	583	170	337	1e-91	Oryza sativa Japonica Group Os01g0184100 (Os01g0184100) mRNA, complete cds
AJ602636.1|AJ602636	NM_001048766.1	AK071240.1	Os01g0184100	17.5 kDa class II heat shock protein, putative, expressed	0.949	39	1	76	114	758	795	27	54	7e-07	Oryza sativa Japonica Group Os01g0184100 (Os01g0184100) mRNA, complete cds
BQ802795.1|BQ802795	NM_001048766.1	AK071240.1	Os01g0184100	17.5 kDa class II heat shock protein, putative, expressed	0.889	265	15	12	261	319	583	94	186	2e-46	Oryza sativa Japonica Group Os01g0184100 (Os01g0184100) mRNA, complete cds
CK216168.1|CK216168	NM_001069865.1	AK058296.1	Os09g0451400	1-aminocyclopropane-1-carboxylate oxidase 1, putative, expressed	0.875	334	6	380	707	718	1051	147	291	1e-77	Oryza sativa Japonica Group Os09g0451400 (Os09g0451400) mRNA, complete cds
BJ319546.1|BJ319546	NM_001051160.1	AK065059.1	Os01g0817700	2,3-bisphosphoglycerate-independent phosphoglycerate mutase, putative, expressed	0.835	534	0	161	694	1234	1767	182	361	1e-98	Oryza sativa Japonica Group Os01g0817700 (Os01g0817700) mRNA, complete cds
CA667627.1|CA667627	NM_001051160.1	AK065059.1	Os01g0817700	2,3-bisphosphoglycerate-independent phosphoglycerate mutase, putative, expressed	0.837	300	6	47	346	735	1028	90	178	6e-44	Oryza sativa Japonica Group Os01g0817700 (Os01g0817700) mRNA, complete cds
CK158867.1|CK158867	NM_001063590.1	AP008212.2	Os06g0196900	20 kDa chaperonin, chloroplast precursor, putative, expressed	0.85	551	0	411	961	287	837	211	418	1e-116	Oryza sativa Japonica Group Os06g0196900 (Os06g0196900) mRNA, complete cds
CD914539.1|CD914539	NM_001059434.1	AP008210.2	Os04g0445100	22.0 kDa class IV heat shock protein precursor, putative, expressed	0.882	381	9	327	698	290	670	164	325	5e-88	Oryza sativa Japonica Group Os04g0445100 (Os04g0445100) mRNA, complete cds
BE419896.1|BE419896	NM_001062013.1	AK071196.1	Os05g0399700	26 kDa endochitinase 1 precursor, putative, expressed	0.948	37	0	132	168	986	1022	25	50.1	3e-05	Oryza sativa Japonica Group Os05g0399700 (Os05g0399700) mRNA, complete cds
CA620163.1|CA620163	NM_001053235.1	AK071476.1	Os02g0325100	26S protease regulatory subunit 6B homolog, putative, expressed	0.908	359	1	1	359	291	648	223	442	1e-123	Oryza sativa Japonica Group Os02g0325100 (Os02g0325100) mRNA, complete cds
CD887581.1|CD887581	NM_001057867.1	AP008209.2	Os03g0758400	26S proteasome non-ATPase regulatory subunit 10, putative, expressed	0.849	260	0	231	490	303	562	88	174	1e-42	Oryza sativa Japonica Group Os03g0758400 (Os03g0758400) mRNA, partial cds
CK216318.1|CK216318	NM_001053585.1	AK068919.1	Os02g0537700	2-cys peroxiredoxin BAS1, chloroplast precursor, putative, expressed	0.872	585	0	178	762	272	856	285	565	1e-160	Oryza sativa Japonica Group Os02g0537700 (Os02g0537700) mRNA, complete cds
BJ276194.1|BJ276194	NM_001058471.1	AK069107.1	Os03g0854200	3' exoribonuclease family, domain 1 containing protein, expressed	1	18	0	13	30	968	985	18	36.2	0.2	Oryza sativa Japonica Group Os03g0854200 (Os03g0854200) mRNA, complete cds
CK209868.1|CK209868	NM_001060986.1	AC093921.2	Os05g0112800	33 kDa secretory protein, putative, expressed	0.846	182	0	618	799	612	793	114	226	6e-58	Oryza sativa Japonica Group Os05g0112800 (Os05g0112800) mRNA, complete cds
BQ801921.1|BQ801921	NM_001062849.1	AK061788.1	Os05g0561500	3-deoxy-D-manno-octulosonate cytidylyltransferase family protein, expressed	1	17	0	138	154	1133	1149	17	34.2	1.1	Oryza sativa Japonica Group Os05g0561500 (Os05g0561500) mRNA, complete cds
BF474704.1|BF474704	NM_001070076.1	AP008215.2	Os09g0492700	3-hydroxy-3-methylglutaryl-coenzyme A reductase 3, putative, expressed	0.849	615	0	1	615	909	1523	243	482	1e-135	Oryza sativa Japonica Group Os09g0492700 (Os09g0492700) mRNA, complete cds
CD454548.1|CD454548	NM_001050798.1	AP003237.2	Os01g0752200	3-hydroxyisobutyryl-coenzyme A hydrolase, putative, expressed	0.861	361	0	195	555	951	1311	161	319	3e-86	Oryza sativa Japonica Group Os01g0752200 (Os01g0752200) mRNA, complete cds
CA632929.1|CA632929	NM_001048565.1	AK060948.1	Os01g0150000	3-oxo-5-alpha-steroid 4-dehydrogenase family protein, expressed	0.889	391	3	91	479	65	454	199	394	1e-109	Oryza sativa Japonica Group Os01g0150000 (Os01g0150000) mRNA, complete cds
BE517793.1|BE517793	NM_001063588.1	AK060515.1	Os06g0196600	3-oxoacyl-synthase I, chloroplast precursor, putative, expressed	0.881	42	0	67	108	1572	1613	22	44.1	0.002	Oryza sativa Japonica Group Os06g0196600 (Os06g0196600) mRNA, complete cds
AJ610105.1|AJ610105	NM_001058076.1	AK058881.1	Os03g0794700	40S ribosomal protein S18, putative, expressed	1	21	0	80	100	426	446	21	42.1	0.008	Oryza sativa Japonica Group Os03g0794700 (Os03g0794700) mRNA, complete cds
CD901134.1|CD901134	NM_001074432.1	AK059558.1	Os11g0482000	40S ribosomal protein S5, putative, expressed	0.887	53	0	250	302	349	401	29	58	2e-07	Oryza sativa Japonica Group Os11g0482000 (Os11g0482000) mRNA, complete cds
CA650542.1|CA650542	NM_001052604.1	AP004838.3	Os02g0177600	4-coumarate-CoA ligase 1, putative, expressed	0.867	95	0	5	99	1505	1599	43	85.7	6e-16	Oryza sativa Japonica Group Os02g0177600 (Os02g0177600) mRNA, complete cds
CK197632.1|CK197632	NM_001052604.1	AP004838.3	Os02g0177600	4-coumarate-CoA ligase 1, putative, expressed	0.96	27	0	209	235	1973	1999	23	46.1	0.001	Oryza sativa Japonica Group Os02g0177600 (Os02g0177600) mRNA, complete cds
CA659683.1|CA659683	NM_001064318.1	-	Os06g0531200	4-methyl-5-thiazole monophosphate biosynthesis protein, putative, expressed	0.845	251	6	135	379	1057	1307	55	109	5e-23	Oryza sativa Japonica Group Os06g0531200 (Os06g0531200) mRNA, complete cds
CA619410.1|CA619410	NM_001052363.1	AP008208.2	Os02g0137200	50S ribosomal protein L3, chloroplast precursor, putative, expressed	0.902	193	0	14	206	636	828	117	232	4e-60	Oryza sativa Japonica Group Os02g0137200 (Os02g0137200) mRNA, partial cds
CK196277.1|CK196277	NM_001052363.1	AP008208.2	Os02g0137200	50S ribosomal protein L3, chloroplast precursor, putative, expressed	0.877	253	0	305	557	570	822	129	256	5e-67	Oryza sativa Japonica Group Os02g0137200 (Os02g0137200) mRNA, partial cds
BQ172270.1|BQ172270	NM_001058192.1	AC135595.5	Os03g0809300	5-azacytidine resistance protein, putative, expressed	0.872	47	0	321	367	1661	1707	23	46.1	0.0005	Oryza sativa Japonica Group Os03g0809300 (Os03g0809300) mRNA, complete cds
CK200774.1|CK200774	NM_001059741.1	AK103493.1	Os04g0497400	6,7-dimethyl-8-ribityllumazine synthase family protein, expressed	0.853	193	2	417	607	546	738	65	129	8e-29	Oryza sativa Japonica Group Os04g0497400 (Os04g0497400) mRNA, complete cds
CA642962.1|CA642962	NM_001069026.1	AP003928.3	Os08g0558100	60S ribosomal protein L10a-1, putative, expressed	0.866	142	0	71	212	671	812	66	131	7e-30	Oryza sativa Japonica Group Os08g0558100 (Os08g0558100) mRNA, complete cds
BJ295047.1|BJ295047	NM_001072697.1	AK105075.1	Os12g0150100	60S ribosomal protein L26-1, putative, expressed	0.969	44	0	255	298	351	394	36	71.9	1e-11	Oryza sativa Japonica Group Os12g0150100 (Os12g0150100) mRNA, complete cds
CA701822.1|CA701822	NM_001053105.1	AK121593.1	Os02g0284600	60S ribosomal protein L27, putative, expressed	0.93	41	0	271	311	332	372	29	58	2e-07	Oryza sativa Japonica Group Os02g0284600 (Os02g0284600) mRNA, complete cds
BQ801500.1|BQ801500	NM_001062432.1	AC129718.2	Os05g0490100	60S ribosomal protein L30, putative, expressed	0.849	291	0	31	321	113	403	115	228	8e-59	Oryza sativa Japonica Group Os05g0490100 (Os05g0490100) mRNA, complete cds
BJ287762.1|BJ287762	NM_001067447.2	-	Os08g0128500	60S ribosomal protein L37, putative, expressed	0.917	36	0	49	84	85	120	24	48.1	0.0002	Oryza sativa Japonica Group Os08g0128500 (Os08g0128500) mRNA, complete cds
BJ298006.1|BJ298006	NM_001068925.1	AK058490.1	Os08g0542100	60S ribosomal protein L7 containing protein, expressed	0.854	289	0	241	529	500	788	109	216	3e-55	Oryza sativa Japonica Group Os08g0542100 (Os08g0542100) mRNA, complete cds
CA611786.1|CA611786	NM_001068925.1	AK058490.1	Os08g0542100	60S ribosomal protein L7 containing protein, expressed	0.84	326	1	1	325	229	554	98	194	1e-48	Oryza sativa Japonica Group Os08g0542100 (Os08g0542100) mRNA, complete cds
BQ169224.1|BQ169224	NM_001068085.1	AK061725.1	Os08g0326400	60S ribosomal protein L7a, putative, expressed	0.864	191	0	259	449	155	345	94	186	3e-46	Oryza sativa Japonica Group Os08g0326400 (Os08g0326400) mRNA, complete cds
CD490563.1|CD490563	NM_001048999.1	AK102301.1	Os01g0226400	AAA-type ATPase family protein, putative, expressed	0.863	201	0	414	614	2514	2714	77	153	5e-36	Oryza sativa Japonica Group Os01g0226400 (Os01g0226400) mRNA, complete cds
AF519803.1|	NM_001051401.1	AP008207.2	Os01g0859300	ABA response element binding factor, putative, expressed	0.879	203	0	797	999	713	915	91	180	4e-44	Oryza sativa Japonica Group Os01g0859300 (Os01g0859300) mRNA, partial cds
BJ267646.1|BJ267646	NM_001063839.1	AK073727.1	Os06g0254700	ABA-induced protein, putative, expressed	0.857	272	3	209	480	316	584	114	226	4e-58	Oryza sativa Japonica Group Os06g0254700 (Os06g0254700) mRNA, complete cds
BJ272593.1|BJ272593	NM_001063839.1	AK073727.1	Os06g0254700	ABA-induced protein, putative, expressed	0.858	253	0	130	382	581	833	109	216	3e-55	Oryza sativa Japonica Group Os06g0254700 (Os06g0254700) mRNA, complete cds
CA485875.1|CA485875	NM_001063839.1	AK073727.1	Os06g0254700	ABA-induced protein, putative, expressed	0.862	123	0	320	442	711	833	55	109	4e-23	Oryza sativa Japonica Group Os06g0254700 (Os06g0254700) mRNA, complete cds
AJ611003.1|AJ611003	NM_001072322.1	AP008217.2	Os11g0155600	ABC transporter family protein, expressed	0.855	124	0	552	675	2943	3066	53	105	9e-22	Oryza sativa Japonica Group Os11g0155600 (Os11g0155600) mRNA, partial cds
CA681592.1|CA681592	NM_001074769.1	AK120191.1	Os11g0603200	ABC transporter family protein, expressed	0.875	64	0	26	89	2362	2425	32	63.9	2e-09	Oryza sativa Japonica Group Os11g0603200 (Os11g0603200) mRNA, complete cds
BQ171534.1|BQ171534	NM_001055049.1	AP008208.2	Os02g0816600	ABC1 family protein, expressed	0.854	362	6	189	547	520	878	130	258	8e-68	Oryza sativa Japonica Group Os02g0816600 (Os02g0816600) mRNA, partial cds
CA667830.1|CA667830	NM_001060571.1	AP008210.2	Os04g0640500	ABC1 family protein, expressed	1	18	0	469	486	872	889	18	36.2	0.55	Oryza sativa Japonica Group Os04g0640500 (Os04g0640500) mRNA, complete cds
BJ278275.1|BJ278275	NM_001065924.1	AP004398.4	Os07g0288700	ABC-2 type transporter family protein, expressed	1	20	0	432	451	2306	2325	20	40.1	0.033	Oryza sativa Japonica Group Os07g0288700 (Os07g0288700) mRNA, complete cds
BE492852.1|BE492852	NM_001056809.1	AK060856.1	Os03g0390200	Abscisic acid-inducible protein kinase, putative, expressed	0.858	305	6	1	302	943	1244	117	232	4e-60	Oryza sativa Japonica Group Os03g0390200 (Os03g0390200) mRNA, complete cds
CK154344.1|CK154344	NM_001053530.1	AK066073.1	Os02g0525900	Acetyl-coenzyme A synthetase, putative, expressed	0.87	444	6	407	845	2029	2471	175	347	2e-94	Oryza sativa Japonica Group Os02g0525900 (Os02g0525900) mRNA, complete cds
BJ291864.1|BJ291864	NM_001067300.1	-	Os08g0102000	acetyltransferase, GNAT family protein, expressed	1	18	0	115	132	697	714	18	36.2	0.38	Oryza sativa Japonica Group Os08g0102000 (Os08g0102000) mRNA, complete cds
AB029934.1|	NM_001071731.1	AK070067.1	Os10g0542900	Acidic 27 kDa endochitinase precursor, putative, expressed	0.855	732	3	119	847	80	811	294	583	1e-165	Oryza sativa Japonica Group Os10g0542900 (Os10g0542900) mRNA, complete cds
CK205943.1|CK205943	NM_001071731.1	AK070067.1	Os10g0542900	Acidic 27 kDa endochitinase precursor, putative, expressed	0.845	654	4	190	840	152	804	232	460	1e-128	Oryza sativa Japonica Group Os10g0542900 (Os10g0542900) mRNA, complete cds
CA714660.1|CA714660	NM_001057143.1	AC109602.6	Os03g0598100	ACT domain containing protein, putative, expressed	0.943	88	3	270	357	275	359	56	111	1e-23	Oryza sativa Japonica Group Os03g0598100 (Os03g0598100) mRNA, complete cds
CK193821.1|CK193821	NM_001060725.1	AP008210.2	Os04g0667700	Actin family protein, expressed	0.96	25	0	480	504	128	152	21	42.1	0.014	Oryza sativa Japonica Group Os04g0667700 (Os04g0667700) mRNA, complete cds
CA702369.1|CA702369	NM_001058060.1	AC090871.11	Os03g0792600	Activator 1 38 kDa subunit, putative, expressed	0.911	203	0	5	207	934	1136	131	260	2e-68	Oryza sativa Japonica Group Os03g0792600 (Os03g0792600) mRNA, complete cds
BJ320002.1|BJ320002	NM_001058354.1	DP000009.2	Os03g0835600	acyl-CoA binding family protein, putative, expressed	0.868	257	0	327	583	1819	2075	121	240	2e-62	Oryza sativa Japonica Group Os03g0835600 (Os03g0835600) mRNA, complete cds
BT009573.1|	NM_001061834.1	AC104272.5	Os05g0357800	Acyltransferase family protein, expressed	0.802	504	0	147	650	613	1116	104	206	5e-52	Oryza sativa Japonica Group Os05g0357800 (Os05g0357800) mRNA, complete cds
CA605815.1|CA605815	NM_001072407.1	-	Os11g0174000	Adaptin N terminal region family protein, expressed	0.87	270	1	3	272	1992	2260	128	254	1e-66	Oryza sativa Japonica Group Os11g0174000 (Os11g0174000) mRNA, complete cds
CK193004.1|CK193004	NM_001066188.1	AP003849.2	Os07g0484800	Adenine phosphoribosyltransferase 1, putative, expressed	1	20	0	436	455	58	77	20	40.1	0.056	Oryza sativa Japonica Group Os07g0484800 (Os07g0484800) mRNA, complete cds
CA652341.1|CA652341	NM_001055389.1	DP000009.2	Os03g0130400	Adenylate kinase, chloroplast precursor, putative, expressed	0.821	235	0	8	242	723	957	67	133	3e-30	Oryza sativa Japonica Group Os03g0130400 (Os03g0130400) mRNA, complete cds
BJ294877.1|BJ294877	NM_001061674.1	AK061642.1	Os05g0302700	ADP,ATP carrier protein, mitochondrial precursor, putative, expressed	0.868	68	0	437	504	1143	1210	32	63.9	3e-09	Oryza sativa Japonica Group Os05g0302700 (Os05g0302700) mRNA, complete cds
CK163733.1|CK163733	NM_001061674.1	AK061642.1	Os05g0302700	ADP,ATP carrier protein, mitochondrial precursor, putative, expressed	0.799	536	0	168	703	743	1278	92	182	8e-45	Oryza sativa Japonica Group Os05g0302700 (Os05g0302700) mRNA, complete cds
CA742800.1|CA742800	NM_001067903.1	AK073613.1	Os08g0248900	ADP-ribosylation factor 3, putative, expressed	0.874	340	7	200	539	454	786	171	339	3e-92	Oryza sativa Japonica Group Os08g0248900 (Os08g0248900) mRNA, complete cds
CA653235.1|CA653235	NM_001074702.1	AK058229.1	Os11g0586900	ADP-ribosylation factor-like protein 5, putative, expressed	0.881	236	0	3	238	369	604	124	246	3e-64	Oryza sativa Japonica Group Os11g0586900 (Os11g0586900) mRNA, complete cds
BQ170950.1|BQ170950	NM_001060290.1	AP008210.2	Os04g0599900	Af10-protein, putative, expressed	1	18	0	150	167	1485	1502	18	36.2	0.47	Oryza sativa Japonica Group Os04g0599900 (Os04g0599900) mRNA, complete cds
BQ237298.1|BQ237298	NM_001071904.1	AP008216.2	Os10g0559600	Agenet domain containing protein, expressed	1	23	0	196	218	1651	1673	23	46.1	0.0006	Oryza sativa Japonica Group Os10g0559600 (Os10g0559600) mRNA, partial cds
CK205792.1|CK205792	NM_001066819.1	AP008213.2	Os07g0617800	Alanine aminotransferase 2, putative, expressed	0.863	588	7	426	1007	399	985	216	428	1e-119	Oryza sativa Japonica Group Os07g0617800 (Os07g0617800) mRNA, complete cds
BQ804183.1|BQ804183	NM_001069783.1	AK107237.1	Os09g0433900	Alanine aminotransferase 2, putative, expressed	0.867	103	0	343	445	1445	1547	39	77.8	2e-13	Oryza sativa Japonica Group Os09g0433900 (Os09g0433900) mRNA, complete cds
CK208634.1|CK208634	NM_001055650.1	AK061079.1	Os03g0171900	Alanine-glyoxylate aminotransferase 2 homolog 2, mitochondrial precursor, putative, expressed	0.819	331	0	20	350	1325	1655	91	180	3e-44	Oryza sativa Japonica Group Os03g0171900 (Os03g0171900) mRNA, complete cds
BJ250894.1|BJ250894	NM_001062365.1	-	Os05g0475300	Alanine-glyoxylate aminotransferase 2 homolog 3, mitochondrial precursor, putative, expressed	0.949	58	0	325	382	1817	1874	42	83.8	3e-15	Oryza sativa Japonica Group Os05g0475300 (Os05g0475300) mRNA, complete cds
CA607687.1|CA607687	NM_001070738.1	DP000086.1	Os10g0159800	Alcohol dehydrogenase 2, putative, expressed	1	17	0	118	134	1338	1354	17	34.2	0.85	Oryza sativa Japonica Group Os10g0159800 (Os10g0159800) mRNA, complete cds
CA614654.1|CA614654	NM_001074017.1	AP008217.2	Os11g0210500	Alcohol dehydrogenase 2, putative, expressed	0.852	352	1	1	351	511	862	136	270	2e-71	Oryza sativa Japonica Group Os11g0210500 (Os11g0210500) mRNA, complete cds
CD868238.1|CD868238	NM_001074017.1	AP008217.2	Os11g0210500	Alcohol dehydrogenase 2, putative, expressed	0.882	645	0	58	702	102	746	341	676	0	Oryza sativa Japonica Group Os11g0210500 (Os11g0210500) mRNA, complete cds
BE497004.1|BE497004	NM_001063932.1	AP006050.3	Os06g0283400	Aldehyde dehydrogenase family 7 member A1, putative, expressed	0.958	24	0	345	368	199	222	20	40.1	0.041	Oryza sativa Japonica Group Os06g0283400 (Os06g0283400) mRNA, complete cds
BU099360.1|BU099360	NM_001072453.1	AK104603.1	Os11g0186200	aldehyde dehydrogenase family protein, expressed	0.964	28	0	299	326	89	116	24	48.1	0.0002	Oryza sativa Japonica Group Os11g0186200 (Os11g0186200) mRNA, complete cds
CD871843.1|CD871843	NM_001049989.1	AP003048.2	Os01g0591300	Aldehyde dehydrogenase, mitochondrial precursor, putative, expressed	0.877	308	0	188	495	1375	1682	156	309	2e-83	Oryza sativa Japonica Group Os01g0591300 (Os01g0591300) mRNA, complete cds
CA681784.1|CA681784	NM_001063893.1	AK073079.1	Os06g0270900	Aldehyde dehydrogenase, mitochondrial precursor, putative, expressed	0.878	156	0	1	156	1612	1767	80	159	5e-38	Oryza sativa Japonica Group Os06g0270900 (Os06g0270900) mRNA, complete cds
CK162267.1|CK162267	NM_001063893.1	AK073079.1	Os06g0270900	Aldehyde dehydrogenase, mitochondrial precursor, putative, expressed	0.879	701	0	49	749	1138	1838	361	716	0	Oryza sativa Japonica Group Os06g0270900 (Os06g0270900) mRNA, complete cds
CA609340.1|CA609340	NM_001070668.1	AP008216.2	Os10g0138100	Aldehyde oxidase 1, putative, expressed	1	17	0	162	178	386	402	17	34.2	1.6	Oryza sativa Japonica Group Os10g0138100 (Os10g0138100) mRNA, partial cds
CA593572.1|CA593572	NM_001059512.1	AP008210.2	Os04g0458300	Aldose 1-epimerase family protein, expressed	0.866	262	1	6	267	474	734	118	234	1e-60	Oryza sativa Japonica Group Os04g0458300 (Os04g0458300) mRNA, complete cds
BJ220894.1|BJ220894	NM_001059514.1	AP008210.2	Os04g0458600	Aldose 1-epimerase family protein, expressed	0.927	41	0	151	191	1107	1147	29	58	2e-07	Oryza sativa Japonica Group Os04g0458600 (Os04g0458600) mRNA, complete cds
CK207308.1|CK207308	NM_001057518.1	AC097368.3	Os03g0698900	Alkaline phytoceramidase family protein, expressed	0.852	706	3	162	864	218	923	267	529	1e-149	Oryza sativa Japonica Group Os03g0698900 (Os03g0698900) mRNA, complete cds
BJ245815.1|BJ245815	NM_001053547.1	AK121301.1	Os02g0529400	alkaline/neutral invertase, putative, expressed	0.876	347	0	39	385	816	1162	175	347	8e-95	Oryza sativa Japonica Group Os02g0529400 (Os02g0529400) mRNA, complete cds
AJ614506.1|AJ614506	NM_001056982.2	AC106887.3	Os03g0438100	Allene oxide cyclase 3, chloroplast precursor, putative, expressed	0.927	191	3	1	191	663	850	133	264	1e-69	Oryza sativa Japonica Group Os03g0438100 (Os03g0438100) mRNA, complete cds
BJ230302.1|BJ230302	NM_001057152.1	AK061813.1	Os03g0599800	Alpha-1,4-glucan-protein synthase, putative, expressed	0.91	495	1	202	696	657	1150	311	617	1e-175	Oryza sativa Japonica Group Os03g0599800 (Os03g0599800) mRNA, complete cds
AJ614106.1|AJ614106	NM_001069902.1	AK099330.1	Os09g0457400	Alpha-amylase isozyme 3A precursor, putative, expressed	0.881	295	1	2	296	1145	1438	151	299	2e-80	Oryza sativa Japonica Group Os09g0457400 (Os09g0457400) mRNA, complete cds
CA721867.1|CA721867	NM_001062377.1	AK100179.1	Os05g0477600	Alpha-expansin 1 precursor, putative, expressed	0.904	83	2	246	328	928	1008	43	85.7	7e-16	Oryza sativa Japonica Group Os05g0477600 (Os05g0477600) mRNA, complete cds
BQ839416.1|BQ839416	NM_001054636.1	AP004114.3	Os02g0744200	Alpha-expansin 15 precursor, putative, expressed	0.866	581	11	60	639	244	814	261	517	1e-146	Oryza sativa Japonica Group Os02g0744200 (Os02g0744200) mRNA, complete cds
CA687666.1|CA687666	NM_001067174.1	AP003757.2	Os07g0679300	Alpha-galactosidase precursor, putative, expressed	0.866	142	0	121	262	1201	1342	72	143	3e-33	Oryza sativa Japonica Group Os07g0679300 (Os07g0679300) mRNA, complete cds
AF275551.1|	NM_001051358.1	AK105410.1	Os01g0851700	Alpha-glucan phosphorylase, H isozyme, putative, expressed	0.893	2489	3	64	2549	145	2633	1403	2781	0	Oryza sativa Japonica Group Os01g0851700 (Os01g0851700) mRNA, complete cds
BQ160961.1|BQ160961	NM_001072196.1	DP000010.2	Os11g0132600	Alpha-L-arabinofuranosidase C-terminus family protein, expressed	1	17	0	41	57	432	448	17	34.2	0.83	Oryza sativa Japonica Group Os11g0132600 (Os11g0132600) mRNA, complete cds
BJ245893.1|BJ245893	NM_001072594.1	DP000011.2	Os12g0128700	Alpha-L-arabinofuranosidase C-terminus family protein, expressed	1	18	0	166	183	1644	1661	18	36.2	0.24	Oryza sativa Japonica Group Os12g0128700 (Os12g0128700) mRNA, complete cds
CA655290.1|CA655290	NM_001058531.1	AP008210.2	Os04g0102700	Amidase family protein, expressed	0.829	362	2	92	453	1114	1473	108	214	1e-54	Oryza sativa Japonica Group Os04g0102700 (Os04g0102700) mRNA, complete cds
CA623353.1|CA623353	NM_001073727.1	AP008218.2	Os12g0597500	amidase, hydantoinase/carbamoylase family protein, expressed	0.886	167	0	5	171	797	963	91	180	1e-44	Oryza sativa Japonica Group Os12g0597500 (Os12g0597500) mRNA, partial cds
CD373735.1|CD373735	NM_001058005.1	DP000009.2	Os03g0784000	amine oxidase, putative, expressed	0.855	330	0	212	541	876	1205	138	274	1e-72	Oryza sativa Japonica Group Os03g0784000 (Os03g0784000) mRNA, complete cds
CD897522.1|CD897522	NM_001052120.1	AP005873.3	Os02g0101000	amino acid transporter family protein, putative, expressed	0.853	245	0	295	539	1640	1884	101	200	2e-50	Oryza sativa Japonica Group Os02g0101000 (Os02g0101000) mRNA, complete cds
CA645831.1|CA645831	NM_001059588.1	AK071044.1	Os04g0470700	amino acid transporter family protein, putative, expressed	0.983	59	0	1	59	1449	1507	55	109	2e-23	Oryza sativa Japonica Group Os04g0470700 (Os04g0470700) mRNA, complete cds
CA638031.1|CA638031	NM_001064667.1	AP004792.3	Os06g0633800	amino acid transporter family protein, putative, expressed	0.863	404	4	14	413	1137	1540	153	303	2e-81	Oryza sativa Japonica Group Os06g0633800 (Os06g0633800) mRNA, complete cds
CD452952.1|CD452952	NM_001064667.1	AP004792.3	Os06g0633800	amino acid transporter family protein, putative, expressed	0.913	141	0	447	587	1462	1602	81	161	2e-38	Oryza sativa Japonica Group Os06g0633800 (Os06g0633800) mRNA, complete cds
CK203338.1|CK203338	NM_001072849.1	AK061470.1	Os12g0181600	amino acid transporter, putative, expressed	0.898	166	0	292	457	89	254	98	194	2e-48	Oryza sativa Japonica Group Os12g0181600 (Os12g0181600) mRNA, complete cds
BQ169481.1|BQ169481	NM_001067772.1	AP004565.3	Os08g0205900	aminotransferase, class III family protein, expressed	0.892	158	0	277	434	1416	1573	90	178	5e-44	Oryza sativa Japonica Group Os08g0205900 (Os08g0205900) mRNA, complete cds
CA697796.1|CA697796	NM_001059849.1	AP008210.2	Os04g0516600	aminotransferase, classes I and II family protein, expressed	0.886	485	4	16	496	647	1131	233	462	1e-129	Oryza sativa Japonica Group Os04g0516600 (Os04g0516600) mRNA, complete cds
CA601803.1|CA601803	NM_001059815.1	AK073718.1	Os04g0509600	Ammonium transporter 1, member 2, putative, expressed	0.918	25	0	1	25	1528	1552	25	50.1	3e-05	Oryza sativa Japonica Group Os04g0509600 (Os04g0509600) mRNA, complete cds
BJ309502.1|BJ309502	NM_001055402.1	AK105769.1	Os03g0132000	AMP-binding enzyme family protein, expressed	1	21	0	533	553	428	448	21	42.1	0.011	Oryza sativa Japonica Group Os03g0132000 (Os03g0132000) mRNA, complete cds
CA664699.1|CA664699	NM_001060777.1	AP008210.2	Os04g0674700	AMP-binding enzyme family protein, expressed	0.929	28	0	326	353	1679	1706	21	42.1	0.006	Oryza sativa Japonica Group Os04g0674700 (Os04g0674700) mRNA, complete cds
K01229.1|WHTMTRR18	NM_001055412.2	AC099399.2	Os03g0133600	AMP-dependent synthetase and ligase family protein, putative, expressed	0.864	140	11	22	161	1348	1476	65	129	2e-28	Oryza sativa Japonica Group Os03g0133600 (Os03g0133600) mRNA, partial cds
CK157650.1|CK157650	NM_001061667.1	AP008211.2	Os05g0299700	AN1-like Zinc finger family protein, expressed	0.937	57	1	193	249	1918	1973	33	65.9	1e-09	Oryza sativa Japonica Group Os05g0299700 (Os05g0299700) mRNA, complete cds
CK208679.1|CK208679	NM_001069709.1	AP005636.2	Os09g0415700	Ankyrin protein kinase, putative, expressed	0.878	876	5	9	880	780	1654	418	829	0	Oryza sativa Japonica Group Os09g0415700 (Os09g0415700) mRNA, complete cds
BJ263315.1|BJ263315	NM_001056275.1	DP000009.2	Os03g0281000	ankyrin repeat family protein, putative, expressed	0.866	316	4	384	696	1941	2255	122	242	6e-63	Oryza sativa Japonica Group Os03g0281000 (Os03g0281000) mRNA, complete cds
BQ802368.1|BQ802368	NM_001052133.1	AP004187.3	Os02g0102600	Ankyrin-1, putative, expressed	0.856	263	0	19	281	691	953	111	220	2e-56	Oryza sativa Japonica Group Os02g0102600 (Os02g0102600) mRNA, complete cds
BJ286607.1|BJ286607	NM_001072047.1	AC018727.10	Os10g0580700	Ankyrin-2, putative, expressed	0.875	263	0	366	628	405	667	131	260	2e-68	Oryza sativa Japonica Group Os10g0580700 (Os10g0580700) mRNA, complete cds
CA606157.1|CA606157	NM_001069631.1	AK061821.1	Os09g0394900	Annexin family protein, expressed	0.877	89	0	347	435	984	1072	38	75.8	8e-13	Oryza sativa Japonica Group Os09g0394900 (Os09g0394900) mRNA, complete cds
CA636846.1|CA636846	NM_001054149.1	AK105940.1	Os02g0654700	AP2 domain containing protein, expressed	1	21	0	143	163	136	156	21	42.1	0.009	Oryza sativa Japonica Group Os02g0654700 (Os02g0654700) mRNA, complete cds
CA688294.1|CA688294	NM_001055712.1	AK060527.1	Os03g0183000	AP2 domain containing protein, expressed	1	20	0	92	111	997	1016	20	40.1	0.029	Oryza sativa Japonica Group Os03g0183000 (Os03g0183000) mRNA, complete cds
BQ607023.1|BQ607023	NM_001061846.1	AK100184.1	Os05g0361700	AP2 domain containing protein, expressed	0.9	192	0	230	421	181	372	108	214	1e-54	Oryza sativa Japonica Group Os05g0361700 (Os05g0361700) mRNA, complete cds
CD907784.1|CD907784	NM_001069070.1	AP004623.3	Os08g0565200	AP2 domain containing protein, expressed	0.854	123	0	418	540	542	664	51	101	1e-20	Oryza sativa Japonica Group Os08g0565200 (Os08g0565200) mRNA, complete cds
CK199727.1|CK199727	NM_001069548.1	AP005525.2	Os09g0369000	AP2 domain containing protein, expressed	0.958	24	0	385	408	875	898	20	40.1	0.055	Oryza sativa Japonica Group Os09g0369000 (Os09g0369000) mRNA, complete cds
BJ214487.1|BJ214487	NM_001069787.1	AK104723.1	Os09g0434500	AP2 domain containing protein, expressed	0.875	186	0	479	664	896	1081	86	170	2e-41	Oryza sativa Japonica Group Os09g0434500 (Os09g0434500) mRNA, complete cds
BJ284035.1|BJ284035	NM_001059870.2	AP008210.2	Os04g0521100	Aquaporin PIP2.2, putative, expressed	0.915	413	0	301	713	508	920	274	543	1e-153	Oryza sativa Japonica Group Os04g0521100 (Os04g0521100) mRNA, complete cds
BJ231263.1|BJ231263	NM_001055101.1	AK102174.1	Os02g0823100	Aquaporin RWC3, putative, expressed	0.863	351	1	327	677	666	1015	155	307	1e-82	Oryza sativa Japonica Group Os02g0823100 (Os02g0823100) mRNA, complete cds
BJ246787.1|BJ246787	NM_001052264.1	AP004885.3	Os02g0122800	Arginine/serine-rich splicing factor RSP41, putative, expressed	0.859	482	0	118	599	180	661	210	416	1e-115	Oryza sativa Japonica Group Os02g0122800 (Os02g0122800) mRNA, complete cds
BQ160867.1|BQ160867	NM_001056418.1	DP000009.2	Os03g0305500	Argininosuccinate lyase, putative, expressed	0.81	179	0	380	558	1418	1596	43	85.7	7e-16	Oryza sativa Japonica Group Os03g0305500 (Os03g0305500) mRNA, complete cds
CA645191.1|CA645191	NM_001059709.1	AP008210.2	Os04g0492100	ARI, RING finger protein, putative, expressed	0.858	483	4	1	480	499	980	195	387	1e-106	Oryza sativa Japonica Group Os04g0492100 (Os04g0492100) mRNA, partial cds
CA648012.1|CA648012	NM_001063720.1	-	Os06g0223800	Armadillo/beta-catenin-like repeat family protein, expressed	0.887	320	0	1	320	2766	3085	177	351	8e-96	Oryza sativa Japonica Group Os06g0223800 (Os06g0223800) mRNA, complete cds
CN010279.1|CN010279	NM_001064360.1	AP008212.2	Os06g0548000	Aspartate aminotransferase, mitochondrial precursor, putative, expressed	0.842	114	0	7	120	1273	1386	42	83.8	3e-15	Oryza sativa Japonica Group Os06g0548000 (Os06g0548000) mRNA, complete cds
BT009203.1|	NM_001054305.1	AK098984.1	Os02g0686400	Aspartyl-tRNA synthetase, putative, expressed	0.833	295	1	167	460	1143	1437	91	180	2e-44	Oryza sativa Japonica Group Os02g0686400 (Os02g0686400) mRNA, complete cds
BM135175.1|BM135175	NM_001066833.1	AP004309.3	Os07g0620200	AT hook-containing MAR binding 1, putative, expressed	1	19	0	566	584	1640	1658	19	38.2	0.15	Oryza sativa Japonica Group Os07g0620200 (Os07g0620200) mRNA, complete cds
CK214551.1|CK214551	NM_001066229.1	AP003956.5	Os07g0495200	ATP synthase delta chain, mitochondrial precursor, putative, expressed	0.851	587	11	105	680	250	836	213	422	1e-117	Oryza sativa Japonica Group Os07g0495200 (Os07g0495200) mRNA, complete cds
BG313972.1|BG313972	NM_001057731.1	AK060947.1	Os03g0736700	ATP synthase F1, delta subunit family protein, expressed	0.948	81	0	178	258	881	961	61	121	1e-26	Oryza sativa Japonica Group Os03g0736700 (Os03g0736700) mRNA, complete cds
CK207710.1|CK207710	NM_001050828.1	AB110177.1	Os01g0757400	ATPase, AAA family protein, expressed	0.884	554	1	418	970	685	1238	290	575	1e-163	Oryza sativa Japonica Group Os01g0757400 (Os01g0757400) mRNA, complete cds
CA486524.1|CA486524	NM_001054356.1	AP004778.3	Os02g0697600	ATPase, AAA family protein, expressed	1	18	0	226	243	955	972	18	36.2	0.32	Oryza sativa Japonica Group Os02g0697600 (Os02g0697600) mRNA, complete cds
BJ232164.1|BJ232164	NM_001067936.1	AP008214.2	Os08g0265500	ATPase, AFG1 family protein, expressed	0.882	522	3	39	560	2385	2903	264	523	1e-148	Oryza sativa Japonica Group Os08g0265500 (Os08g0265500) mRNA, partial cds
BT009355.1|	NM_001066936.1	AP003749.3	Os07g0637300	ATPase, histidine kinase, DNA gyrase B-, and HSP90-like domain containing protein, expressed	0.873	1051	0	167	1217	94	1144	515	1021	0	Oryza sativa Japonica Group Os07g0637300 (Os07g0637300) mRNA, complete cds
CA705498.1|CA705498	NM_001072974.1	DP000011.2	Os12g0230100	ATP-dependent Clp protease ATP-binding subunit clpA homolog CD4B,chloroplast precursor, putative, expressed	0.83	188	0	23	210	559	746	60	119	2e-26	Oryza sativa Japonica Group Os12g0230100 (Os12g0230100) mRNA, complete cds
CA610087.1|CA610087	NM_001051566.1	AP003346.4	Os01g0886600	ATP-dependent Clp protease ATP-binding subunit ClpX1, putative, expressed	0.86	74	0	39	112	1490	1563	30	60	4e-08	Oryza sativa Japonica Group Os01g0886600 (Os01g0886600) mRNA, complete cds
CD936424.1|CD936424	NM_001071535.2	AK073085.1	Os10g0503700	ATP-dependent RNA helicase ste13, putative, expressed	0.967	30	0	451	480	191	220	26	52	1e-05	Oryza sativa Japonica Group Os10g0503700 (Os10g0503700) mRNA, complete cds
AJ613610.1|AJ613610	NM_001069472.1	AP005700.3	Os09g0345700	ATP-NAD kinase family protein, putative, expressed	0.862	138	0	28	165	984	1121	62	123	1e-27	Oryza sativa Japonica Group Os09g0345700 (Os09g0345700) mRNA, complete cds
CA725241.1|CA725241	NM_001057599.1	AP008209.2	Os03g0712400	atypical receptor-like kinase MARK, putative, expressed	0.921	38	2	262	299	1589	1624	23	46.1	0.0004	Oryza sativa Japonica Group Os03g0712400 (Os03g0712400) mRNA, partial cds
CK162638.1|CK162638	NM_001067706.1	AK062573.1	Os08g0191600	Autophagy-related protein 8 precursor, putative, expressed	0.895	351	0	111	461	124	474	203	402	1e-111	Oryza sativa Japonica Group Os08g0191600 (Os08g0191600) mRNA, complete cds
CD864552.1|CD864552	NM_001057249.1	AK073044.1	Os03g0633800	AUX/IAA family protein, expressed	0.859	219	14	503	721	527	731	73	145	1e-33	Oryza sativa Japonica Group Os03g0633800 (Os03g0633800) mRNA, complete cds
CK195090.1|CK195090	NM_001057249.1	AK073044.1	Os03g0633800	AUX/IAA family protein, expressed	0.958	72	0	162	233	982	1053	60	119	8e-26	Oryza sativa Japonica Group Os03g0633800 (Os03g0633800) mRNA, complete cds
CD889539.1|CD889539	NM_001071407.2	AC024594.9	Os10g0479900	Auxin response factor 16, putative, expressed	0.847	111	0	11	121	4465	4575	43	85.7	6e-16	Oryza sativa Japonica Group Os10g0479900 (Os10g0479900) mRNA, complete cds
AY376129.1|	NM_001050360.1	AP008207.2	Os01g0670800	Auxin response factor 3, putative, expressed	0.831	1939	21	89	2021	392	2315	607	1203	0	Oryza sativa Japonica Group Os01g0670800 (Os01g0670800) mRNA, complete cds
CD452606.1|CD452606	NM_001064895.1	AP003728.3	Os06g0677800	auxin response factor 3, putative, expressed	0.904	229	1	475	702	3103	3331	125	248	1e-64	Oryza sativa Japonica Group Os06g0677800 (Os06g0677800) mRNA, complete cds
BF473273.1|BF473273	NM_001060757.1	AP008210.2	Os04g0671900	Auxin response factor 8, putative, expressed	0.935	196	0	483	678	2582	2777	152	301	8e-81	Oryza sativa Japonica Group Os04g0671900 (Os04g0671900) mRNA, complete cds
CA689001.1|CA689001	NM_001054776.1	AP004080.3	Os02g0769100	Auxin responsive protein, expressed	0.933	45	0	39	83	495	539	33	65.9	4e-10	Oryza sativa Japonica Group Os02g0769100 (Os02g0769100) mRNA, complete cds
CA614936.1|CA614936	NM_001070267.1	AP005681.3	Os09g0527700	Auxin-induced protein 22B, putative, expressed	0.944	36	0	6	41	375	410	28	56	4e-07	Oryza sativa Japonica Group Os09g0527700 (Os09g0527700) mRNA, complete cds
CD454626.1|CD454626	NM_001070267.1	AP005681.3	Os09g0527700	Auxin-induced protein 22B, putative, expressed	0.942	52	0	204	255	359	410	40	79.8	5e-14	Oryza sativa Japonica Group Os09g0527700 (Os09g0527700) mRNA, complete cds
CD453722.1|CD453722	NM_001073742.1	AK073361.1	Os12g0601400	Auxin-induced protein 22D, putative, expressed 100	0.907	282	9	332	604	422	703	133	264	2e-69	Oryza sativa Japonica Group Os12g0601400 (Os12g0601400) mRNA, complete cds
CD872417.1|CD872417	NM_001073742.1	AK073361.1	Os12g0601400	Auxin-induced protein 22D, putative, expressed	0.909	274	9	435	699	422	695	129	256	4e-67	Oryza sativa Japonica Group Os12g0601400 (Os12g0601400) mRNA, complete cds
BJ230821.1|BJ230821	NM_001059029.1	AK061686.1	Os04g0338000	Auxin-induced protein PCNT115, putative, expressed	0.867	260	0	401	660	722	981	116	230	2e-59	Oryza sativa Japonica Group Os04g0338000 (Os04g0338000) mRNA, complete cds
CD373749.1|CD373749	NM_001062835.1	AK061439.1	Os05g0559400	Auxin-responsive protein IAA8, putative, expressed	0.912	91	0	526	616	775	865	59	117	2e-25	Oryza sativa Japonica Group Os05g0559400 (Os05g0559400) mRNA, complete cds
CD453680.1|CD453680	NM_001062835.1	AK061439.1	Os05g0559400	Auxin-responsive protein IAA8, putative, expressed	0.923	142	0	422	563	809	950	98	194	1e-48	Oryza sativa Japonica Group Os05g0559400 (Os05g0559400) mRNA, complete cds
CK205955.1|CK205955	NM_001064089.1	AP004784.3	Os06g0335500	Auxin-responsive protein IAA8, putative, expressed	0.88	433	0	401	833	495	927	225	446	1e-124	Oryza sativa Japonica Group Os06g0335500 (Os06g0335500) mRNA, complete cds
CD935927.1|CD935927	NM_001055889.1	DP000009.2	Os03g0212300	B3 DNA binding domain containing protein, expressed	0.856	64	0	371	434	832	895	44	87.7	2e-16	Oryza sativa Japonica Group Os03g0212300 (Os03g0212300) mRNA, complete cds
CK212729.1|CK212729	NM_001070251.1	AK060485.1	Os09g0524800	BAG domain-containing protein, putative, expressed	0.912	106	0	548	653	1498	1603	58	115	1e-24	Oryza sativa Japonica Group Os09g0524800 (Os09g0524800) mRNA, complete cds
CD893399.1|CD893399	NM_001050078.1	AP002844.2	Os01g0610300	BAH domain containing protein, expressed	1	18	0	106	123	2108	2125	18	36.2	0.69	Oryza sativa Japonica Group Os01g0610300 (Os01g0610300) mRNA, complete cds
CA692789.1|CA692789	NM_001074720.1	DP000010.2	Os11g0592000	Barwin, putative, expressed	0.878	196	0	45	240	332	527	100	198	4e-50	Oryza sativa Japonica Group Os11g0592000 (Os11g0592000) mRNA, complete cds
AB029936.1|	NM_001065161.1	AK061280.1	Os06g0726100	Basic endochitinase 1 precursor, putative, expressed	0.825	878	3	127	1001	147	1024	252	500	1e-140	Oryza sativa Japonica Group Os06g0726100 (Os06g0726100) mRNA, complete cds
CD909855.1|CD909855	NM_001065162.1	AP008212.2	Os06g0726200	Basic endochitinase 1 precursor, putative, expressed	0.811	342	4	257	595	626	966	63	125	1e-27	Oryza sativa Japonica Group Os06g0726200 (Os06g0726200) mRNA, partial cds
BE516748.1|BE516748	NM_001055461.1	DP000009.2	Os03g0141200	Beta-amylase, putative, expressed	0.898	88	0	399	486	1797	1884	52	103	3e-21	Oryza sativa Japonica Group Os03g0141200 (Os03g0141200) mRNA, complete cds
AY543541.1|	NM_001071881.1	AK061498.1	Os10g0555600	Beta-expansin 1a precursor, putative, expressed	0.875	446	0	229	674	261	706	222	440	1e-122	Oryza sativa Japonica Group Os10g0555600 (Os10g0555600) mRNA, complete cds
BQ743321.1|BQ743321	NM_001053569.1	AY578158.1	Os02g0534400	Beta-fructofuranosidase, insoluble isoenzyme 1 precursor, putative, expressed	0.894	199	0	82	280	1489	1687	115	228	8e-59	Oryza sativa Japonica Group Os02g0534400 (Os02g0534400) mRNA, complete cds
BQ800652.1|BQ800652	NM_001053569.1	AY578158.1	Os02g0534400	Beta-fructofuranosidase, insoluble isoenzyme 1 precursor, putative, expressed	0.89	209	0	183	391	1479	1687	117	232	5e-60	Oryza sativa Japonica Group Os02g0534400 (Os02g0534400) mRNA, complete cds
BJ247599.1|BJ247599	NM_001069226.1	AY578164.1	Os09g0255000	Beta-fructofuranosidase, insoluble isoenzyme 7 precursor, putative, expressed	0.877	65	0	21	85	1664	1728	33	65.9	6e-10	Oryza sativa Japonica Group Os09g0255000 (Os09g0255000) mRNA, complete cds
BQ801939.1|BQ801939	NM_001055603.1	AK102192.1	Os03g0165400	Beta-galactosidase precursor, putative, expressed	0.888	108	3	86	192	3040	3145	44	87.7	1e-16	Oryza sativa Japonica Group Os03g0165400 (Os03g0165400) mRNA, complete cds
BJ282919.1|BJ282919	NM_001069586.1	AP005702.3	Os09g0379900	beta-glucan binding protein, putative, expressed	0.848	421	0	239	659	1724	2144	165	327	1e-88	Oryza sativa Japonica Group Os09g0379900 (Os09g0379900) mRNA, complete cds
BT009093.1|	NM_001068678.1	AK061757.1	Os08g0498400	beta-hydroxyacyl- dehydratase FabZ containing protein, expressed	0.886	553	3	100	649	244	796	295	585	1e-166	Oryza sativa Japonica Group Os08g0498400 (Os08g0498400) mRNA, complete cds
BE515847.1|BE515847	NM_001069329.1	AK068391.1	Os09g0294000	Bifunctional aspartokinase/homoserine dehydrogenase 2, chloroplast precursor, putative, expressed	0.87	293	0	318	610	2524	2816	141	280	3e-74	Oryza sativa Japonica Group Os09g0294000 (Os09g0294000) mRNA, complete cds
CD878094.1|CD878094	NM_001050236.1	AK069337.1	Os01g0645200	bile acid transporter family protein, expressed	0.865	496	0	272	767	1061	1556	228	452	1e-126	Oryza sativa Japonica Group Os01g0645200 (Os01g0645200) mRNA, complete cds
CB307699.1|CB307699	NM_001048440.1	AP002860.1	Os01g0127600	Bowman-Birk serine protease inhibitor family protein, expressed	0.84	75	0	513	587	386	460	27	54	3e-06	Oryza sativa Japonica Group Os01g0127600 (Os01g0127600) mRNA, complete cds
CA639840.1|CA639840	NM_001058277.1	AC093018.4	Os03g0823400	Bowman-Birk serine protease inhibitor family protein, expressed	0.909	55	0	7	61	467	521	35	69.9	4e-11	Oryza sativa Japonica Group Os03g0823400 (Os03g0823400) mRNA, complete cds
CA649436.1|CA649436	NM_001068132.1	AK121224.1	Os08g0344300	Brain protein 44, putative, expressed	0.908	199	0	98	296	175	373	123	244	1e-63	Oryza sativa Japonica Group Os08g0344300 (Os08g0344300) mRNA, complete cds
CA686606.1|CA686606	NM_001064992.1	AK105934.1	Os06g0696600	Brassinosteroid-regulated protein BRU1 precursor, putative, expressed	0.885	113	0	22	134	679	791	61	121	9e-27	Oryza sativa Japonica Group Os06g0696600 (Os06g0696600) mRNA, complete cds
BQ804695.1|BQ804695	NM_001058433.1	AC092559.4	Os03g0849600	brefeldin A-sensitive Golgi protein, putative, expressed	0.829	210	0	1	210	2118	2327	66	131	1e-29	Oryza sativa Japonica Group Os03g0849600 (Os03g0849600) mRNA, complete cds
BQ166179.1|BQ166179	NM_001055145.1	AY224582.1	Os02g0829900	BRICK1, putative, expressed	0.865	111	0	275	385	257	367	51	101	8e-21	Oryza sativa Japonica Group Os02g0829900 (Os02g0829900) mRNA, complete cds
CA744619.1|CA744619	NM_001057385.1	AK065363.1	Os03g0667100	BTB/POZ domain containing protein, expressed	0.829	508	0	38	545	1583	2090	160	317	1e-85	Oryza sativa Japonica Group Os03g0667100 (Os03g0667100) mRNA, complete cds
BJ264412.1|BJ264412	NM_001071189.1	AK100213.1	Os10g0428500	BTB/POZ domain containing protein, expressed	0.826	167	0	337	503	901	1067	51	101	1e-20	Oryza sativa Japonica Group Os10g0428500 (Os10g0428500) mRNA, complete cds
BE418064.1|BE418064	NM_001061079.1	AK065180.1	Os05g0129300	bZIP transcription factor family protein, expressed	0.871	254	9	505	757	553	798	80	159	9e-38	Oryza sativa Japonica Group Os05g0129300 (Os05g0129300) mRNA, complete cds
BJ305881.1|BJ305881	NM_001062072.1	AP008211.2	Os05g0411300	bZIP transcription factor family protein, expressed	0.833	454	0	47	500	14	467	150	297	1e-79	Oryza sativa Japonica Group Os05g0411300 (Os05g0411300) mRNA, partial cds
CA640549.1|CA640549	NM_001064635.1	AP003539.3	Os06g0622700	bZIP transcription factor family protein, expressed	0.887	300	0	5	304	524	823	164	325	4e-88	Oryza sativa Japonica Group Os06g0622700 (Os06g0622700) mRNA, complete cds
CD373723.1|CD373723	NM_001067216.1	AK110915.1	Os07g0686100	bZIP transcription factor family protein, expressed	1	20	0	457	476	829	848	20	40.1	0.034	Oryza sativa Japonica Group Os07g0686100 (Os07g0686100) mRNA, complete cds
BQ170258.1|BQ170258	NM_001069358.1	AK064903.1	Os09g0306400	bZIP transcription factor family protein, expressed	0.903	89	0	436	524	1018	1106	41	81.8	1e-14	Oryza sativa Japonica Group Os09g0306400 (Os09g0306400) mRNA, complete cds
CA636212.1|CA636212	NM_001073219.1	AY878693.1	Os12g0437800	C1-like domain containing protein	0.893	84	0	146	229	91	174	48	95.6	7e-19	Oryza sativa Japonica Group Os12g0437800 (Os12g0437800) mRNA, complete cds
CD868475.1|CD868475	NM_001066182.1	AP005465.5	Os07g0483500	C2 domain-containing protein, putative, expressed	0.857	463	0	306	768	2950	3412	199	394	1e-109	Oryza sativa Japonica Group Os07g0483500 (Os07g0483500) mRNA, complete cds
BJ309922.1|BJ309922	NM_001069218.1	AK061218.1	Os09g0251800	C2 domain-containing protein, putative, expressed	0.857	105	0	160	264	593	697	53	105	3e-22	Oryza sativa Japonica Group Os09g0251800 (Os09g0251800) mRNA, complete cds
CK162146.1|CK162146	NM_001060848.1	AP008210.2	Os04g0684900	CAF1 family ribonuclease containing protein, expressed	0.865	131	0	595	725	582	712	63	125	2e-27	Oryza sativa Japonica Group Os04g0684900 (Os04g0684900) mRNA, complete cds
CA593739.1|CA593739	NM_001057239.1	AC092390.3	Os03g0626800	Calcineurin B-like protein 3, putative, expressed	0.933	195	0	1	195	844	1038	144	285	4e-76	Oryza sativa Japonica Group Os03g0626800 (Os03g0626800) mRNA, complete cds
CA689769.1|CA689769	NM_001072755.1	DQ201200.1	Os12g0162400	Calcineurin B-like protein 3, putative, expressed	0.9	155	0	342	496	655	809	91	180	1e-44	Oryza sativa Japonica Group Os12g0162400 (Os12g0162400) mRNA, complete cds
BQ801071.1|BQ801071	NM_001065273.1	AP008213.2	Os07g0111600	calcineurin-like phosphoesterase family protein, putative, expressed	0.847	59	0	17	75	1966	2024	23	46.1	0.0005	Oryza sativa Japonica Group Os07g0111600 (Os07g0111600) mRNA, partial cds
BJ295869.1|BJ295869	NM_001058618.1	AP008210.2	Os04g0127500	Calcium binding EGF domain containing protein, expressed	0.926	27	0	315	341	1815	1841	19	38.2	0.14	Oryza sativa Japonica Group Os04g0127500 (Os04g0127500) mRNA, complete cds
CD908200.1|CD908200	NM_001058801.1	AP008210.2	Os04g0220300	Calcium binding EGF domain containing protein, expressed	1	19	0	46	64	1125	1143	19	38.2	0.16	Oryza sativa Japonica Group Os04g0220300 (Os04g0220300) mRNA, partial cds
BI751920.1|BI751920	NM_001053922.1	AP004881.2	Os02g0608400	calcium-binding mitochondrial protein, putative, expressed	0.866	344	9	410	744	581	924	116	231	2e-59	Oryza sativa Japonica Group Os02g0608400 (Os02g0608400) mRNA, complete cds
CK153067.1|CK153067	NM_001066658.1	AK103268.1	Os07g0585100	Calcium-binding protein 39, putative, expressed	0.892	514	6	375	884	1630	2141	256	507	1e-143	Oryza sativa Japonica Group Os07g0585100 (Os07g0585100) mRNA, complete cds
CA685090.1|CA685090	NM_001052263.1	AP004885.3	Os02g0122600	calcium-binding protein, putative, expressed	0.918	159	0	195	353	252	410	103	204	1e-51	Oryza sativa Japonica Group Os02g0122600 (Os02g0122600) mRNA, complete cds
CD876309.1|CD876309	NM_001052263.1	AP004885.3	Os02g0122600	calcium-binding protein, putative, expressed	0.974	39	0	12	50	372	410	35	69.9	2e-11	Oryza sativa Japonica Group Os02g0122600 (Os02g0122600) mRNA, complete cds
CA654806.1|CA654806	NM_001060205.1	AP008210.2	Os04g0584600	Calcium-dependent protein kinase, isoform 11, putative, expressed	0.894	105	5	1	104	1830	1930	53	105	8e-22	Oryza sativa Japonica Group Os04g0584600 (Os04g0584600) mRNA, complete cds
AW448037.1|AW448037	NM_001072396.1	AC128643.3	Os11g0171500	Calcium-dependent protein kinase, isoform AK1, putative, expressed	0.846	136	0	1	136	2067	2202	52	103	2e-21	Oryza sativa Japonica Group Os11g0171500 (Os11g0171500) mRNA, complete cds
BJ235492.1|BJ235492	NM_001072396.1	AC128643.3	Os11g0171500	Calcium-dependent protein kinase, isoform AK1, putative, expressed	0.908	381	1	4	384	1462	1841	257	509	1e-143	Oryza sativa Japonica Group Os11g0171500 (Os11g0171500) mRNA, complete cds
CA703693.1|CA703693	NM_001072242.2	DP000010.2	Os11g0140400	Calcium-transporting ATPase 4, plasma membrane-type, putative, expressed	0.909	55	1	323	377	3488	3541	31	61.9	7e-09	Oryza sativa Japonica Group Os11g0140400 (Os11g0140400) mRNA, complete cds
BE424387.1|BE424387	NM_001059826.1	AK243204.1	Os04g0511200	caleosin 2, putative, expressed	0.828	151	0	393	543	487	637	47	93.7	3e-18	Oryza sativa Japonica Group Os04g0511200 (Os04g0511200) mRNA, complete cds
CA673142.1|CA673142	NM_001054575.1	AP004880.3	Os02g0734600	Caleosin related protein, expressed	1	18	0	276	293	641	658	18	36.2	0.36	Oryza sativa Japonica Group Os02g0734600 (Os02g0734600) mRNA, complete cds
U48692.1|TAU48692	NM_001049282.1	AK058646.1	Os01g0279300	Calmodulin, putative, expressed	0.928	456	0	67	522	75	530	324	642	0	Oryza sativa Japonica Group Os01g0279300 (Os01g0279300) mRNA, complete cds
BJ286922.1|BJ286922	NM_001056483.1	AK070090.1	Os03g0319300	Calmodulin, putative, expressed	0.904	453	3	223	672	131	583	267	529	1e-149	Oryza sativa Japonica Group Os03g0319300 (Os03g0319300) mRNA, complete cds
BJ321259.1|BJ321259	NM_001073747.1	DP000011.2	Os12g0603800	Calmodulin, putative, expressed	0.88	206	0	173	378	384	589	138	274	1e-72	Oryza sativa Japonica Group Os12g0603800 (Os12g0603800) mRNA, complete cds
CA598118.1|CA598118	NM_001049908.1	AP008207.2	Os01g0570700	Carbamoyl-phosphate synthase large chain, putative, expressed	0.839	230	0	1	230	704	933	82	163	4e-39	Oryza sativa Japonica Group Os01g0570700 (Os01g0570700) mRNA, partial cds
CK209768.1|CK209768	NM_001071947.1	DP000086.1	Os10g0564900	Casein kinase II beta-4 subunit, putative, expressed	0.817	221	0	528	748	662	882	49	97.6	4e-19	Oryza sativa Japonica Group Os10g0564900 (Os10g0564900) mRNA, complete cds
M11075.1|WHTGLIABG	NM_001071947.1	DP000086.1	Os10g0564900	Casein kinase II beta-4 subunit, putative, expressed	0.906	32	0	145	176	914	945	20	40.1	0.075	Oryza sativa Japonica Group Os10g0564900 (Os10g0564900) mRNA, complete cds
CA608281.1|CA608281	NM_001051517.1	AP008207.2	Os01g0878800	Catalytic LigB subunit of aromatic ring-opening dioxygenase family protein, expressed	0.84	194	0	4	197	789	982	70	139	6e-32	Oryza sativa Japonica Group Os01g0878800 (Os01g0878800) mRNA, complete cds
BJ297141.1|BJ297141	NM_001062567.1	AC132485.2	Os05g0514200	CBL-interacting serine/threonine-protein kinase 15, putative, expressed	0.863	372	0	83	454	1193	1564	168	333	2e-90	Oryza sativa Japonica Group Os05g0514200 (Os05g0514200) mRNA, complete cds
BJ273259.1|BJ273259	NM_001063049.1	AP008211.2	Os05g0595300	CCT motif family protein, expressed	0.866	211	1	468	678	791	1000	87	172	5e-42	Oryza sativa Japonica Group Os05g0595300 (Os05g0595300) mRNA, complete cds
CD902744.1|CD902744	NM_001069178.1	AB001887.1	Os09g0240200	CCT motif family protein, expressed	0.957	23	0	355	377	983	1005	19	38.2	0.13	Oryza sativa Japonica Group Os09g0240200 (Os09g0240200) mRNA, complete cds
BT009309.1|	NM_001056714.1	AP008209.2	Os03g0366200	CDPK-related protein kinase, putative, expressed	0.827	1061	0	27	1087	1135	2195	325	644	0	Oryza sativa Japonica Group Os03g0366200 (Os03g0366200) mRNA, complete cds
BJ262711.1|BJ262711	NM_001055522.1	AK098874.1	Os03g0151800	Cell division cycle protein 48 homolog, putative, expressed	0.871	296	1	394	689	1950	2244	148	293	2e-78	Oryza sativa Japonica Group Os03g0151800 (Os03g0151800) mRNA, complete cds
BJ255070.1|BJ255070	NM_001073920.1	AP008218.2	Os12g0639400	Cell Division Protein AAA ATPase family, putative, expressed	0.919	198	0	322	519	906	1103	134	266	3e-70	Oryza sativa Japonica Group Os12g0639400 (Os12g0639400) mRNA, partial cds
CA609019.1|CA609019	NM_001061546.1	AC119290.2	Os05g0244500	Cellulase containing protein, expressed	0.927	41	0	116	156	1411	1451	29	58	2e-07	Oryza sativa Japonica Group Os05g0244500 (Os05g0244500) mRNA, complete cds
BJ260861.1|BJ260861	NM_001061323.1	AK067967.1	Os05g0176100	Cellulose synthase A catalytic subunit 1, putative, expressed	0.876	127	1	4	129	3294	3420	51	101	1e-20	Oryza sativa Japonica Group Os05g0176100 (Os05g0176100) mRNA, complete cds
CA607764.1|CA607764	NM_001061323.1	AK067967.1	Os05g0176100	Cellulose synthase A catalytic subunit 1, putative, expressed	0.875	141	0	1	141	3280	3420	65	129	5e-29	Oryza sativa Japonica Group Os05g0176100 (Os05g0176100) mRNA, complete cds
AB158407.1|	NM_001065697.1	AK072356.1	Os07g0208500	Cellulose synthase A catalytic subunit 3, putative, expressed	0.892	3278	3	81	3355	431	3708	1852	3671	0	Oryza sativa Japonica Group Os07g0208500 (Os07g0208500) mRNA, complete cds
BE431148.1|BE431148	NM_001058365.1	AC104487.3	Os03g0837100	Cellulose synthase A catalytic subunit 6, putative, expressed	0.846	138	0	497	634	3309	3446	42	83.8	4e-15	Oryza sativa Japonica Group Os03g0837100 (Os03g0837100) mRNA, complete cds
BJ309345.1|BJ309345	NM_001050119.1	AP008207.2	Os01g0617700	CENP-C1, putative, expressed	0.9	64	0	294	357	1188	1251	32	63.9	3e-09	Oryza sativa Japonica Group Os01g0617700 (Os01g0617700) mRNA, complete cds
BJ286720.1|BJ286720	NM_001048661.1	AP002912.2	Os01g0168100	CENP-E like kinetochore protein, putative, expressed	0.846	122	0	425	546	1394	1515	38	75.8	8e-13	Oryza sativa Japonica Group Os01g0168100 (Os01g0168100) mRNA, complete cds
CD492002.1|CD492002	NM_001055025.1	AP004120.3	Os02g0814200	CER1 protein, putative, expressed	0.883	137	0	307	443	1798	1934	73	145	9e-34	Oryza sativa Japonica Group Os02g0814200 (Os02g0814200) mRNA, complete cds
BJ231345.1|BJ231345	NM_001053346.1	AK104187.1	Os02g0465900	ChaC-like protein, expressed	0.856	418	0	349	766	368	785	178	353	3e-96	Oryza sativa Japonica Group Os02g0465900 (Os02g0465900) mRNA, complete cds
CA667895.1|CA667895	NM_001056945.1	AK069123.1	Os03g0426900	Chaperone clpB 1, putative, expressed	1	18	0	314	331	269	286	18	36.2	0.54	Oryza sativa Japonica Group Os03g0426900 (Os03g0426900) mRNA, complete cds
CD453568.1|CD453568	NM_001055473.1	DP000009.2	Os03g0143400	Chaperonin CPN60-1, mitochondrial precursor, putative, expressed	0.891	449	1	291	739	1334	1781	249	494	1e-138	Oryza sativa Japonica Group Os03g0143400 (Os03g0143400) mRNA, complete cds
BJ273551.1|BJ273551	NM_001071319.1	AC027038.12	Os10g0462900	Chaperonin CPN60-1, mitochondrial precursor, putative, expressed	0.87	501	2	216	716	1405	1903	233	462	1e-129	Oryza sativa Japonica Group Os10g0462900 (Os10g0462900) mRNA, complete cds
CK214868.1|CK214868	NM_001071143.1	AK060033.1	Os10g0416800	Chitinase 1 precursor, putative, expressed	0.822	509	10	400	900	205	711	106	210	3e-53	Oryza sativa Japonica Group Os10g0416800 (Os10g0416800) mRNA, complete cds
CK196185.1|CK196185	NM_001070084.1	AP008215.2	Os09g0494200	Chitinase class I family protein, expressed	0.853	343	4	483	822	954	1295	116	230	3e-59	Oryza sativa Japonica Group Os09g0494200 (Os09g0494200) mRNA, complete cds
BJ298966.1|BJ298966	NM_001066650.1	AK073470.1	Os07g0583600	Chitin-inducible gibberellin-responsive protein 2, putative, expressed	0.899	467	0	218	684	1534	2000	272	539	1e-152	Oryza sativa Japonica Group Os07g0583600 (Os07g0583600) mRNA, complete cds
CA636706.1|CA636706	NM_001053678.2	AP005808.3	Os02g0558100	Chloride channel protein CLC-c, putative, expressed	0.814	221	0	3	223	2472	2692	57	113	3e-24	Oryza sativa Japonica Group Os02g0558100 (Os02g0558100) mRNA, partial cds
CD492227.1|CD492227	NM_001053678.2	AP005808.3	Os02g0558100	Chloride channel protein CLC-c, putative, expressed	0.801	326	0	317	642	2444	2769	66	131	2e-29	Oryza sativa Japonica Group Os02g0558100 (Os02g0558100) mRNA, partial cds
BJ306896.1|BJ306896	NM_001061807.1	AK099004.1	Os05g0349700	chlorophyll synthase, ChlG family protein, expressed	0.888	439	0	271	709	770	1208	243	482	1e-135	Oryza sativa Japonica Group Os05g0349700 (Os05g0349700) mRNA, complete cds
CA735092.1|CA735092	NM_001071652.1	AK121120.1	Os10g0527100	Chloroplast ATP synthase a chain precursor, putative, expressed	0.872	299	7	30	325	2897	3191	135	268	5e-71	Oryza sativa Japonica Group Os10g0527100 (Os10g0527100) mRNA, complete cds
CA651612.1|CA651612	NM_001057568.1	AC087797.5	Os03g0707900	chloroplast outer membrane translocon subunit, putative, expressed	0.887	53	0	1	53	1873	1925	29	58	1e-07	Oryza sativa Japonica Group Os03g0707900 (Os03g0707900) mRNA, complete cds
CA679732.1|CA679732	NM_001049365.1	AK058929.1	Os01g0303000	chloroplast protein 12, putative, expressed	0.873	138	6	218	351	309	444	42	83.8	3e-15	Oryza sativa Japonica Group Os01g0303000 (Os01g0303000) mRNA, complete cds
CD889816.1|CD889816	NM_001069827.2	-	Os09g0442700	chromatin complex subunit A101, putative, expressed	0.914	35	0	406	440	5292	5326	23	46.1	0.0005	Oryza sativa Japonica Group Os09g0442700 (Os09g0442700) mRNA, partial cds
BT009291.1|	NM_001061492.1	-	Os05g0224800	chromomethylase 2, putative, expressed	0.873	155	0	6	160	761	915	67	133	4e-30	Oryza sativa Japonica Group Os05g0224800 (Os05g0224800) mRNA, complete cds
BG905457.1|BG905457	NM_001071292.1	AK071137.1	Os10g0456800	CHY zinc finger family protein, expressed	0.889	72	0	613	684	834	905	40	79.8	5e-14	Oryza sativa Japonica Group Os10g0456800 (Os10g0456800) mRNA, complete cds
CA640126.1|CA640126	NM_001071292.1	AK071137.1	Os10g0456800	CHY zinc finger family protein, expressed	0.909	340	0	6	345	566	905	216	428	1e-119	Oryza sativa Japonica Group Os10g0456800 (Os10g0456800) mRNA, complete cds
CA655039.1|CA655039	NM_001056484.1	AK111929.1	Os03g0319400	CIPK-like protein 1, putative, expressed	0.881	446	2	9	452	673	1118	218	432	1e-120	Oryza sativa Japonica Group Os03g0319400 (Os03g0319400) mRNA, complete cds
BQ295054.1|BQ295054	NM_001072611.1	DP000011.2	Os12g0132200	CIPK-like protein 1, putative, expressed	0.867	623	0	1	623	297	919	291	577	1e-164	Oryza sativa Japonica Group Os12g0132200 (Os12g0132200) mRNA, complete cds
CA602061.1|CA602061	NM_001068027.1	AP008214.2	Os08g0300200	CLB1, putative, expressed	0.893	402	1	4	404	1474	1875	226	448	1e-125	Oryza sativa Japonica Group Os08g0300200 (Os08g0300200) mRNA, complete cds
CK163888.1|CK163888	NM_001068027.1	AP008214.2	Os08g0300200	CLB1, putative, expressed	0.893	541	1	287	827	1328	1867	305	605	1e-172	Oryza sativa Japonica Group Os08g0300200 (Os08g0300200) mRNA, complete cds
CA607903.1|CA607903	NM_001063314.1	AP003487.2	Os06g0143900	Coatomer beta subunit, putative, expressed	0.825	331	2	1	331	1324	1652	106	210	1e-53	Oryza sativa Japonica Group Os06g0143900 (Os06g0143900) mRNA, complete cds
CA640695.1|CA640695	NM_001065666.1	AP005259.3	Os07g0201100	Coatomer gamma subunit, putative, expressed	0.861	335	3	1	332	2135	2469	135	268	9e-71	Oryza sativa Japonica Group Os07g0201100 (Os07g0201100) mRNA, complete cds
CA647500.1|CA647500	NM_001052799.1	AP008208.2	Os02g0209100	Coatomer WD associated domain containing protein, expressed	0.913	275	0	1	275	1355	1629	179	355	6e-97	Oryza sativa Japonica Group Os02g0209100 (Os02g0209100) mRNA, partial cds
AY442329.1|	NM_001061954.1	AK060897.1	Os05g0386800	COBRA-like protein 2 precursor, putative, expressed	0.854	1321	3	233	1550	306	1626	535	1061	0	Oryza sativa Japonica Group Os05g0386800 (Os05g0386800) mRNA, complete cds
BJ262694.1|BJ262694	NM_001063228.1	AK063199.1	Os06g0130900	Core histone H2A/H2B/H3/H4 family protein, expressed	0.915	413	0	210	622	85	497	273	541	1e-153	Oryza sativa Japonica Group Os06g0130900 (Os06g0130900) mRNA, complete cds
CA689910.1|CA689910	NM_001063228.1	AK063199.1	Os06g0130900	Core histone H2A/H2B/H3/H4 family protein, expressed	0.806	242	0	84	325	84	325	77	153	3e-36	Oryza sativa Japonica Group Os06g0130900 (Os06g0130900) mRNA, complete cds
CA711140.1|CA711140	NM_001054185.1	L27208.1	Os02g0662000	Cortical cell delineating protein precursor, putative, expressed	0.91	78	0	1	78	421	498	50	99.6	5e-20	Oryza sativa Japonica Group Os02g0662000 (Os02g0662000) mRNA, complete cds
CA646947.1|CA646947	NM_001055201.1	AK103618.1	Os03g0103100	Cortical cell delineating protein precursor, putative, expressed	0.967	30	0	215	244	330	359	26	52	1e-05	Oryza sativa Japonica Group Os03g0103100 (Os03g0103100) mRNA, complete cds
CD374048.1|CD374048	NM_001054498.1	AP005052.3	Os02g0721800	CRAL/TRIO, N-terminus family protein, expressed	0.932	50	1	478	526	2169	2218	26	52	1e-05	Oryza sativa Japonica Group Os02g0721800 (Os02g0721800) mRNA, complete cds
BQ168352.1|BQ168352	NM_001053735.1	AP005699.3	Os02g0573200	Cryptochrome 1 apoprotein, putative, expressed	1	18	0	204	221	12	29	18	36.2	0.36	Oryza sativa Japonica Group Os02g0573200 (Os02g0573200) mRNA, complete cds
CA655303.1|CA655303	NM_001059485.1	AP008210.2	Os04g0452100	Cryptochrome 1 apoprotein, putative, expressed	1	18	0	54	71	1272	1289	18	36.2	0.16	Oryza sativa Japonica Group Os04g0452100 (Os04g0452100) mRNA, complete cds
CA684368.1|CA684368	NM_001070864.1	AC022352.5	Os10g0315400	CUE domain containing protein, expressed	0.896	135	0	25	159	1359	1493	79	157	6e-38	Oryza sativa Japonica Group Os10g0315400 (Os10g0315400) mRNA, complete cds
CA726402.1|CA726402	NM_001058027.1	AP008209.2	Os03g0786800	Cullin-4B, putative, expressed	0.875	423	1	183	605	1	422	211	418	1e-116	Oryza sativa Japonica Group Os03g0786800 (Os03g0786800) mRNA, partial cds
AJ610247.1|AJ610247	NM_001063636.2	AP004754.3	Os06g0207700	cyclic nucleotide-gated ion channel 20, chloroplast precursor, putative, expressed	1	20	0	183	202	3317	3336	20	40.1	0.031	Oryza sativa Japonica Group Os06g0207700 (Os06g0207700) mRNA, complete cds
BJ264334.1|BJ264334	NM_001068589.1	AP004643.3	Os08g0479300	Cyclin, N-terminal domain containing protein, expressed	1	19	0	457	475	1065	1083	19	38.2	0.17	Oryza sativa Japonica Group Os08g0479300 (Os08g0479300) mRNA, complete cds
BT009576.1|	NM_001071364.1	AK073804.1	Os10g0471700	Cyclin-dependent kinase inhibitor family protein, expressed	0.816	525	15	38	553	410	928	79	157	3e-37	Oryza sativa Japonica Group Os10g0471700 (Os10g0471700) mRNA, complete cds
BJ270709.1|BJ270709	NM_001073069.1	DP000011.2	Os12g0267200	cyclopropane fatty acid synthase, putative, expressed	0.823	215	0	1	215	2423	2637	63	125	8e-28	Oryza sativa Japonica Group Os12g0267200 (Os12g0267200) mRNA, complete cds
BJ313571.1|BJ313571	NM_001056755.1	AP008209.2	Os03g0376100	Cys/Met metabolism PLP-dependent enzyme family protein, expressed	0.899	129	0	412	540	667	795	77	153	3e-36	Oryza sativa Japonica Group Os03g0376100 (Os03g0376100) mRNA, partial cds
BQ170610.1|BQ170610	NM_001069449.1	AP005554.3	Os09g0338400	Cysteine desulfurase, mitochondrial precursor, putative, expressed	0.915	59	0	401	459	1428	1486	39	77.8	1e-13	Oryza sativa Japonica Group Os09g0338400 (Os09g0338400) mRNA, complete cds
BJ265785.1|BJ265785	NM_001063355.1	AP004806.3	Os06g0149900	Cysteine synthase, putative, expressed	0.875	640	2	89	726	509	1148	309	613	1e-174	Oryza sativa Japonica Group Os06g0149900 (Os06g0149900) mRNA, complete cds
BJ292018.1|BJ292018	NM_001071028.1	DP000086.1	Os10g0387000	Cytidylyltransferase family protein, expressed	0.957	23	0	123	145	1366	1388	19	38.2	0.064	Oryza sativa Japonica Group Os10g0387000 (Os10g0387000) mRNA, complete cds
BJ273700.1|BJ273700	NM_001072035.1	AF140496.2	Os10g0578900	Cytidylyltransferase family protein, expressed	0.859	37	0	105	141	1137	1173	33	65.9	8e-10	Oryza sativa Japonica Group Os10g0578900 (Os10g0578900) mRNA, complete cds
BJ263224.1|BJ263224	NM_001060969.1	AC129716.3	Os05g0108800	Cytochrome b5, putative, expressed	0.843	389	0	230	618	154	542	145	287	1e-76	Oryza sativa Japonica Group Os05g0108800 (Os05g0108800) mRNA, complete cds
CK211309.1|CK211309	NM_001057921.1	AK068620.1	Os03g0767000	Cytochrome P450 74A1, chloroplast precursor, putative, expressed	0.893	710	1	176	885	1046	1754	402	797	0	Oryza sativa Japonica Group Os03g0767000 (Os03g0767000) mRNA, complete cds
CK208119.1|CK208119	NM_001068963.1	AK072163.1	Os08g0547300	Cytochrome P450 78A3, putative, expressed	0.818	467	10	429	894	1187	1644	123	244	3e-63	Oryza sativa Japonica Group Os08g0547300 (Os08g0547300) mRNA, complete cds
CD914662.1|CD914662	NM_001052571.1	AP008208.2	Os02g0173100	Cytochrome P450 97B2, putative, expressed	1	18	0	271	288	1785	1802	18	36.2	0.7	Oryza sativa Japonica Group Os02g0173100 (Os02g0173100) mRNA, partial cds
CD901285.1|CD901285	NM_001073646.1	DP000011.2	Os12g0577200	Cytochrome P450 family protein	0.962	26	0	207	232	1041	1066	22	44.1	0.003	Oryza sativa Japonica Group Os12g0577200 (Os12g0577200) mRNA, complete cds
CD452876.1|CD452876	NM_001057877.1	-	Os03g0760200	Cytochrome P450 family protein, expressed	0.838	457	0	236	692	1113	1569	161	319	3e-86	Oryza sativa Japonica Group Os03g0760200 (Os03g0760200) mRNA, complete cds
CD913427.1|CD913427	NM_001060150.1	AP008210.2	Os04g0573900	Cytochrome P450 family protein, expressed	0.847	365	0	333	697	1182	1546	141	280	3e-74	Oryza sativa Japonica Group Os04g0573900 (Os04g0573900) mRNA, complete cds
CA669038.1|CA669038	NM_001063964.1	AP003522.3	Os06g0294600	Cytochrome P450 family protein, expressed	0.917	72	0	16	87	1553	1624	48	95.6	5e-19	Oryza sativa Japonica Group Os06g0294600 (Os06g0294600) mRNA, complete cds
BQ166702.1|BQ166702	NM_001069820.1	AP005570.3	Os09g0441400	Cytochrome P450 family protein, expressed	1	20	0	206	225	1334	1353	20	40.1	0.023	Oryza sativa Japonica Group Os09g0441400 (Os09g0441400) mRNA, complete cds
CA734635.1|CA734635	NM_001072649.1	AK060257.1	Os12g0139300	Cytochrome P450 family protein, expressed	0.845	84	0	4	87	1479	1562	33	65.9	4e-10	Oryza sativa Japonica Group Os12g0139300 (Os12g0139300) mRNA, complete cds
BJ320120.1|BJ320120	NM_001060629.1	AK120939.1	Os04g0650800	D-3-phosphoglycerate dehydrogenase, chloroplast precursor, putative, expressed	0.798	472	6	172	643	1440	1905	77	153	4e-36	Oryza sativa Japonica Group Os04g0650800 (Os04g0650800) mRNA, complete cds
CA592928.1|CA592928	NM_001068464.2	-	Os08g0447000	D-3-phosphoglycerate dehydrogenase, chloroplast precursor, putative, expressed	1	20	0	180	199	599	618	20	40.1	0.031	Oryza sativa Japonica Group Os08g0447000 (Os08g0447000) mRNA, partial cds
CA647830.1|CA647830	NM_001068464.2	-	Os08g0447000	D-3-phosphoglycerate dehydrogenase, chloroplast precursor, putative, expressed	1	20	0	184	203	599	618	20	40.1	0.028	Oryza sativa Japonica Group Os08g0447000 (Os08g0447000) mRNA, partial cds
BJ299413.1|BJ299413	NM_001055330.1	AK099300.1	Os03g0121700	DEAD/DEAH box helicase carpel factory, putative, expressed	0.886	64	0	171	234	623	686	32	63.9	3e-09	Oryza sativa Japonica Group Os03g0121700 (Os03g0121700) mRNA, complete cds
BJ299603.1|BJ299603	NM_001070237.1	AP006175.2	Os09g0520700	DEAD/DEAH box helicase family protein, expressed	0.854	345	0	358	702	1667	2011	121	240	2e-62	Oryza sativa Japonica Group Os09g0520700 (Os09g0520700) mRNA, complete cds
CA601197.1|CA601197	NM_001054057.1	AP004067.3	Os02g0636300	DEAD/DEAH box helicase family protein, putative, expressed	0.89	391	1	59	448	1395	1785	211	418	1e-116	Oryza sativa Japonica Group Os02g0636300 (Os02g0636300) mRNA, complete cds
BJ284034.1|BJ284034	NM_001054601.1	AP008208.2	Os02g0739100	DEAD/DEAH box helicase, putative, expressed	0.842	437	0	324	760	2029	2465	134	266	5e-70	Oryza sativa Japonica Group Os02g0739100 (Os02g0739100) mRNA, complete cds
BJ291786.1|BJ291786	NM_001050530.1	AY333185.1	Os01g0702500	Dehydrin family protein, expressed	0.94	50	0	35	84	708	757	38	75.8	4e-13	Oryza sativa Japonica Group Os01g0702500 (Os01g0702500) mRNA, complete cds
CD920810.1|CD920810	NM_001050530.1	AY333185.1	Os01g0702500	Dehydrin family protein, expressed	0.939	43	1	11	53	602	643	24	48.1	0.0001	Oryza sativa Japonica Group Os01g0702500 (Os01g0702500) mRNA, complete cds
X59133.1|	NM_001074374.1	AK071366.1	Os11g0454000	Dehydrin family protein, expressed	0.891	155	4	158	308	252	406	81	161	2e-38	Oryza sativa Japonica Group Os11g0454000 (Os11g0454000) mRNA, complete cds
CD900463.1|CD900463	NM_001074374.1	AK071366.1	Os11g0454000	Dehydrin family protein, expressed	0.891	155	3	430	581	252	406	85	168	8e-41	Oryza sativa Japonica Group Os11g0454000 (Os11g0454000) mRNA, complete cds
AF453444.1|	NM_001074376.1	AC145325.3	Os11g0454300	Dehydrin family protein, expressed	0.922	140	0	124	263	287	426	92	182	3e-45	Oryza sativa Japonica Group Os11g0454300 (Os11g0454300) mRNA, complete cds
BQ806472.1|BQ806472	NM_001074376.1	AC145325.3	Os11g0454300	Dehydrin family protein, expressed	0.937	63	0	61	123	550	612	43	85.7	5e-16	Oryza sativa Japonica Group Os11g0454300 (Os11g0454300) mRNA, complete cds
CA722714.1|CA722714	NM_001074376.1	AC145325.3	Os11g0454300	Dehydrin family protein, expressed	0.963	52	0	324	375	550	601	44	87.7	2e-16	Oryza sativa Japonica Group Os11g0454300 (Os11g0454300) mRNA, complete cds
CK163818.1|CK163818	NM_001074376.1	AC145325.3	Os11g0454300	Dehydrin family protein, expressed	0.935	77	0	546	622	347	423	57	113	6e-24	Oryza sativa Japonica Group Os11g0454300 (Os11g0454300) mRNA, complete cds
CK163855.1|CK163855	NM_001074376.1	AC145325.3	Os11g0454300	Dehydrin family protein, expressed	0.905	146	3	520	665	287	429	80	159	1e-37	Oryza sativa Japonica Group Os11g0454300 (Os11g0454300) mRNA, complete cds
CK163939.1|CK163939	NM_001074376.1	AC145325.3	Os11g0454300	Dehydrin family protein, expressed	0.938	125	0	502	626	302	426	85	168	1e-40	Oryza sativa Japonica Group Os11g0454300 (Os11g0454300) mRNA, complete cds
AJ613345.1|AJ613345	NM_001074373.1	AK109096.1	Os11g0453900	Dehydrin RAB 16D, putative, expressed	0.913	45	0	301	345	508	552	29	58	2e-07	Oryza sativa Japonica Group Os11g0453900 (Os11g0453900) mRNA, complete cds
BQ839126.1|BQ839126	NM_001074373.1	AK109096.1	Os11g0453900	Dehydrin RAB 16D, putative, expressed	0.933	139	3	190	325	227	365	81	161	2e-38	Oryza sativa Japonica Group Os11g0453900 (Os11g0453900) mRNA, complete cds
CK194302.1|CK194302	NM_001051337.1	AP004127.1	Os01g0848200	Delta 1-pyrroline-5-carboxylate synthetase, putative, expressed	0.883	94	0	401	494	2250	2343	50	99.6	7e-20	Oryza sativa Japonica Group Os01g0848200 (Os01g0848200) mRNA, complete cds
BJ298528.1|BJ298528	NM_001057397.1	AP008209.2	Os03g0669100	Deoxyuridine 5'-triphosphate nucleotidohydrolase, putative, expressed	0.822	73	2	154	226	490	560	21	42.1	0.004	Oryza sativa Japonica Group Os03g0669100 (Os03g0669100) mRNA, complete cds
BJ297121.1|BJ297121	NM_001059239.1	-	Os04g0404400	Desiccation-related protein PCC13-62 precursor, putative, expressed	0.9	498	0	154	651	407	904	298	591	1e-168	Oryza sativa Japonica Group Os04g0404400 (Os04g0404400) mRNA, complete cds
CA720276.1|CA720276	NM_001066882.1	AP004306.3	Os07g0627800	Developmentally regulated GTP-binding protein 1, putative, expressed	0.801	296	0	5	300	824	1119	78	155	5e-37	Oryza sativa Japonica Group Os07g0627800 (Os07g0627800) mRNA, complete cds
BJ262710.1|BJ262710	NM_001051454.1	AP003286.3	Os01g0868200	DHHC zinc finger domain containing protein, expressed	1	22	0	151	172	1588	1609	22	44.1	0.003	Oryza sativa Japonica Group Os01g0868200 (Os01g0868200) mRNA, complete cds
CA721141.1|CA721141	NM_001050987.1	AP003368.2	Os01g0783200	diacylglycerol kinase variant B, putative, expressed	1	19	0	84	102	1228	1246	19	38.2	0.12	Oryza sativa Japonica Group Os01g0783200 (Os01g0783200) mRNA, complete cds
BT009086.1|	NM_001054880.1	AP005535.3	Os02g0787800	diacylglycerol kinase, putative, expressed 200	0.883	678	2	8	683	919	1596	355	704	0	Oryza sativa Japonica Group Os02g0787800 (Os02g0787800) mRNA, complete cds
M60599.1|WHTDHDPD26	NM_001058857.1	AK071042.1	Os04g0254000	Dihydrodipicolinate synthase, chloroplast precursor, putative, expressed	0.854	966	0	216	1181	340	1305	402	797	0	Oryza sativa Japonica Group Os04g0254000 (Os04g0254000) mRNA, complete cds
CK214648.1|CK214648	NM_001068397.1	AP003868.3	Os08g0431300	dihydrolipoamide S-acetyltransferase, putative, expressed	0.892	474	0	326	799	1055	1528	270	535	1e-151	Oryza sativa Japonica Group Os08g0431300 (Os08g0431300) mRNA, complete cds
BJ250105.1|BJ250105	NM_001059187.1	AP008210.2	Os04g0394200	Dihydrolipoyllysine-residue succinyltransferase component of 2-oxoglutarate dehydrogenase complex, mitochondrial precursor, putative, expressed	0.901	503	0	231	733	990	1492	311	617	1e-175	Oryza sativa Japonica Group Os04g0394200 (Os04g0394200) mRNA, complete cds
CA653342.1|CA653342	NM_001069008.1	AP003928.3	Os08g0556200	Dihydroneopterin aldolase, putative, expressed	0.867	249	0	8	256	92	340	117	232	4e-60	Oryza sativa Japonica Group Os08g0556200 (Os08g0556200) mRNA, complete cds
CA640124.1|CA640124	NM_001054588.1	AP004880.3	Os02g0736400	Dihydroorotate dehydrogenase family protein, expressed	0.875	360	4	13	371	692	1048	170	337	1e-91	Oryza sativa Japonica Group Os02g0736400 (Os02g0736400) mRNA, complete cds
BT009094.1|	NM_001069038.1	AK102083.1	Os08g0559600	Dihydroxy-acid dehydratase, putative, expressed	0.864	513	0	8	520	1361	1873	233	462	1e-129	Oryza sativa Japonica Group Os08g0559600 (Os08g0559600) mRNA, complete cds
BF293814.1|BF293814	NM_001055903.1	DP000009.2	Os03g0214000	diphosphonucleotide phosphatase 1, putative, expressed	0.894	170	0	200	369	1819	1988	98	194	7e-49	Oryza sativa Japonica Group Os03g0214000 (Os03g0214000) mRNA, complete cds
CA617025.1|CA617025	NM_001049014.1	AP003434.2	Os01g0228600	D-isomer specific 2-hydroxyacid dehydrogenase, NAD binding domain containing protein, expressed	0.916	47	0	1	47	538	584	35	69.9	2e-11	Oryza sativa Japonica Group Os01g0228600 (Os01g0228600) mRNA, complete cds
CA639754.1|CA639754	NM_001058552.1	AP008210.2	Os04g0107500	D-isomer specific 2-hydroxyacid dehydrogenase, NAD binding domain containing protein, expressed	0.807	197	0	19	215	860	1056	45	89.7	3e-17	Oryza sativa Japonica Group Os04g0107500 (Os04g0107500) mRNA, complete cds
BJ219073.1|BJ219073	NM_001067550.1	AP003940.3	Os08g0154600	DNA topoisomerase I, putative, expressed	0.871	79	2	86	163	3113	3190	51	101	1e-20	Oryza sativa Japonica Group Os08g0154600 (Os08g0154600) mRNA, complete cds
BQ805327.1|BQ805327	NM_001067550.1	AP003940.3	Os08g0154600	DNA topoisomerase I, putative, expressed	0.866	177	0	20	196	2846	3022	57	113	4e-24	Oryza sativa Japonica Group Os08g0154600 (Os08g0154600) mRNA, complete cds
CF182110.1|CF182110	NM_001067550.1	AP003940.3	Os08g0154600	DNA topoisomerase I, putative, expressed	0.917	36	0	571	606	560	595	24	48.1	0.0002	Oryza sativa Japonica Group Os08g0154600 (Os08g0154600) mRNA, complete cds
Z11540.1|	NM_001065175.1	AK062226.1	Os06g0728000	DNA-binding protein MNB1B, putative, expressed	0.886	491	12	72	562	143	621	238	472	1e-132	Oryza sativa Japonica Group Os06g0728000 (Os06g0728000) mRNA, complete cds
BQ161695.1|BQ161695	NM_001054942.1	AP005295.3	Os02g0799000	DNA-binding protein phosphatase 2C, putative, expressed	1	18	0	196	213	459	476	18	36.2	0.23	Oryza sativa Japonica Group Os02g0799000 (Os02g0799000) mRNA, complete cds
CA723254.1|CA723254	NM_001049859.2	-	Os01g0556400	DnaJ domain containing protein, expressed	1	23	0	127	149	131	153	23	46.1	0.0005	Oryza sativa Japonica Group Os01g0556400 (Os01g0556400) mRNA, complete cds
BJ319194.1|BJ319194	NM_001056819.1	AK106027.1	Os03g0392400	DnaJ domain containing protein, expressed	0.854	243	6	411	653	875	1111	74	147	3e-34	Oryza sativa Japonica Group Os03g0392400 (Os03g0392400) mRNA, complete cds
BE471242.1|BE471242	NM_001066934.1	AP008213.2	Os07g0637100	DnaJ domain containing protein, expressed	0.895	162	0	104	265	117	278	94	186	3e-46	Oryza sativa Japonica Group Os07g0637100 (Os07g0637100) mRNA, complete cds
BJ290998.1|BJ290998	NM_001055932.1	DP000009.2	Os03g0218500	dnaK protein, expressed	0.829	475	0	127	601	1101	1575	151	299	3e-80	Oryza sativa Japonica Group Os03g0218500 (Os03g0218500) mRNA, complete cds
BJ296090.1|BJ296090	NM_001055932.1	DP000009.2	Os03g0218500	dnaK protein, expressed	0.829	284	0	388	671	1460	1743	88	174	1e-42	Oryza sativa Japonica Group Os03g0218500 (Os03g0218500) mRNA, complete cds
CA686176.1|CA686176	NM_001065147.1	-	Os06g0724400	DNL zinc finger family protein, expressed	0.867	120	0	46	165	535	654	56	111	8e-24	Oryza sativa Japonica Group Os06g0724400 (Os06g0724400) mRNA, complete cds
CA605627.1|CA605627	NM_001060985.1	AC079356.2	Os05g0112200	Dof domain, zinc finger family protein, expressed	1	17	0	77	93	1331	1347	17	34.2	2.4	Oryza sativa Japonica Group Os05g0112200 (Os05g0112200) mRNA, complete cds
CA678011.1|CA678011	NM_001059728.2	AK241329.1	Os04g0495400	DOMON domain containing protein, expressed	0.872	39	0	9	47	1532	1570	19	38.2	0.1	Oryza sativa Japonica Group Os04g0495400 (Os04g0495400) mRNA, partial cds
CA694528.1|CA694528	NM_001059728.2	AK241329.1	Os04g0495400	DOMON domain containing protein, expressed	0.885	107	4	70	173	1611	1716	36	71.9	5e-12	Oryza sativa Japonica Group Os04g0495400 (Os04g0495400) mRNA, partial cds
CA718249.1|CA718249	NM_001059728.2	AK241329.1	Os04g0495400	DOMON domain containing protein, expressed	0.895	49	0	104	152	1668	1716	25	50.1	2e-05	Oryza sativa Japonica Group Os04g0495400 (Os04g0495400) mRNA, partial cds
CK206125.1|CK206125	NM_001059728.2	AK241329.1	Os04g0495400	DOMON domain containing protein, expressed	0.812	395	2	405	798	262	655	88	174	2e-42	Oryza sativa Japonica Group Os04g0495400 (Os04g0495400) mRNA, partial cds
CA680203.1|CA680203	NM_001056610.2	AK060136.1	Os03g0342900	Dormancy/auxin associated protein, expressed	0.898	182	1	211	391	234	415	86	170	2e-41	Oryza sativa Japonica Group Os03g0342900 (Os03g0342900) mRNA, complete cds
BJ212747.1|BJ212747	NM_001068490.1	AK067942.1	Os08g0453200	Dormancy/auxin associated protein, expressed	0.944	36	0	48	83	329	364	28	56	6e-07	Oryza sativa Japonica Group Os08g0453200 (Os08g0453200) mRNA, complete cds
CF133824.1|CF133824	NM_001072492.1	DP000011.2	Os12g0109900	Double-stranded RNA binding motif family protein, expressed	0.847	568	20	13	566	282	843	172	341	1e-92	Oryza sativa Japonica Group Os12g0109900 (Os12g0109900) mRNA, complete cds
CD492203.1|CD492203	NM_001070247.1	AP006859.1	Os09g0522200	DREB1A protein, putative, expressed	0.861	156	6	180	335	651	800	49	97.6	2e-19	Oryza sativa Japonica Group Os09g0522200 (Os09g0522200) mRNA, complete cds
CA648774.1|CA648774	NM_001057046.1	AC084319.5	Os03g0568600	DTW domain containing protein, expressed	1	21	0	110	130	1621	1641	21	42.1	0.004	Oryza sativa Japonica Group Os03g0568600 (Os03g0568600) mRNA, complete cds
BJ223581.1|BJ223581	NM_001062813.1	AP008211.2	Os05g0556100	Dynamin-related protein 1A, putative, expressed	0.908	325	1	15	339	1562	1885	202	400	1e-110	Oryza sativa Japonica Group Os05g0556100 (Os05g0556100) mRNA, complete cds
BQ801209.1|BQ801209	NM_001050849.1	AP008207.2	Os01g0760000	Dynein light chain type 1 family protein, expressed	0.914	135	0	100	234	75	209	91	180	2e-44	Oryza sativa Japonica Group Os01g0760000 (Os01g0760000) mRNA, partial cds
AJ612031.1|AJ612031	NM_001065564.1	-	Os07g0178700	early light-inducible protein ELIP, putative, expressed	0.817	318	2	163	479	287	603	74	147	2e-34	Oryza sativa Japonica Group Os07g0178700 (Os07g0178700) mRNA, complete cds
CK211401.1|CK211401	NM_001065564.1	-	Os07g0178700	early light-inducible protein ELIP, putative, expressed	0.819	315	0	148	462	273	587	87	172	8e-42	Oryza sativa Japonica Group Os07g0178700 (Os07g0178700) mRNA, complete cds
AJ612459.1|AJ612459	NM_001063297.1	AP000399.1	Os06g0141700	Early nodulin 93 ENOD93 protein, expressed	0.858	275	0	52	326	170	444	119	236	3e-61	Oryza sativa Japonica Group Os06g0141700 (Os06g0141700) mRNA, complete cds
BE638032.1|BE638032	NM_001063297.1	AP000399.1	Os06g0141700	Early nodulin 93 ENOD93 protein, expressed	0.822	315	6	38	352	136	444	87	172	4e-42	Oryza sativa Japonica Group Os06g0141700 (Os06g0141700) mRNA, complete cds
BJ272053.1|BJ272053	NM_001063297.1	AP000399.1	Os06g0141700	Early nodulin 93 ENOD93 protein, expressed	0.828	309	0	219	527	136	444	97	192	4e-48	Oryza sativa Japonica Group Os06g0141700 (Os06g0141700) mRNA, complete cds
BJ273673.1|BJ273673	NM_001063297.1	AP000399.1	Os06g0141700	Early nodulin 93 ENOD93 protein, expressed	0.832	309	0	161	469	136	444	101	200	2e-50	Oryza sativa Japonica Group Os06g0141700 (Os06g0141700) mRNA, complete cds
BJ275812.1|BJ275812	NM_001063297.1	AP000399.1	Os06g0141700	Early nodulin 93 ENOD93 protein, expressed	0.818	291	0	250	540	154	444	79	157	2e-37	Oryza sativa Japonica Group Os06g0141700 (Os06g0141700) mRNA, complete cds
CA610561.1|CA610561	NM_001063297.1	AP000399.1	Os06g0141700	Early nodulin 93 ENOD93 protein, expressed	0.86	129	1	114	242	170	297	53	105	7e-22	Oryza sativa Japonica Group Os06g0141700 (Os06g0141700) mRNA, complete cds
CA613368.1|CA613368	NM_001063297.1	AP000399.1	Os06g0141700	Early nodulin 93 ENOD93 protein, expressed	0.834	248	1	64	310	137	384	76	151	1e-35	Oryza sativa Japonica Group Os06g0141700 (Os06g0141700) mRNA, complete cds
CA614856.1|CA614856	NM_001063297.1	AP000399.1	Os06g0141700	Early nodulin 93 ENOD93 protein, expressed	0.832	299	1	67	364	137	435	91	180	1e-44	Oryza sativa Japonica Group Os06g0141700 (Os06g0141700) mRNA, complete cds
CD896656.1|CD896656	NM_001063297.1	AP000399.1	Os06g0141700	Early nodulin 93 ENOD93 protein, expressed	0.862	275	0	132	406	170	444	123	244	1e-63	Oryza sativa Japonica Group Os06g0141700 (Os06g0141700) mRNA, complete cds
CD897526.1|CD897526	NM_001063297.1	AP000399.1	Os06g0141700	Early nodulin 93 ENOD93 protein, expressed	0.821	307	0	77	383	136	442	87	172	4e-42	Oryza sativa Japonica Group Os06g0141700 (Os06g0141700) mRNA, complete cds
CA605374.1|CA605374	NM_001052886.1	AB018377.1	Os02g0227200	Early nodulin 93, putative, expressed	0.843	191	0	74	264	140	330	71	141	1e-32	Oryza sativa Japonica Group Os02g0227200 (Os02g0227200) mRNA, complete cds
CA603622.1|CA603622	NM_001063301.2	-	Os06g0142200	Early nodulin 93, putative, expressed	0.842	215	0	7	221	247	461	79	157	2e-37	Oryza sativa Japonica Group Os06g0142200 (Os06g0142200) mRNA, complete cds
BJ272860.1|BJ272860	NM_001063043.1	AK073648.1	Os05g0594700	early-responsive to dehydration protein, putative, expressed	0.858	84	0	411	494	2421	2504	25	50.1	4e-05	Oryza sativa Japonica Group Os05g0594700 (Os05g0594700) mRNA, complete cds
BQ169125.1|BQ169125	NM_001073884.1	DP000011.2	Os12g0633600	early-responsive to dehydration protein, putative, expressed	1	17	0	94	110	177	193	17	34.2	1.8	Oryza sativa Japonica Group Os12g0633600 (Os12g0633600) mRNA, complete cds
BQ162281.1|BQ162281	NM_001048485.1	-	Os01g0135700	EF hand family protein, expressed	0.93	129	0	428	556	450	578	93	184	1e-45	Oryza sativa Japonica Group Os01g0135700 (Os01g0135700) mRNA, complete cds
CD937856.1|CD937856	NM_001048485.1	-	Os01g0135700	EF hand family protein, expressed	0.894	189	0	216	404	390	578	109	216	2e-55	Oryza sativa Japonica Group Os01g0135700 (Os01g0135700) mRNA, complete cds
CA651217.1|CA651217	NM_001056547.1	AK109541.1	Os03g0331700	EF hand family protein, expressed	0.961	103	0	1	103	566	668	87	172	3e-42	Oryza sativa Japonica Group Os03g0331700 (Os03g0331700) mRNA, complete cds
CA649522.1|CA649522	NM_001067397.1	AK059891.1	Os08g0117400	EF hand family protein, expressed	0.942	103	0	1	103	501	603	82	163	4e-39	Oryza sativa Japonica Group Os08g0117400 (Os08g0117400) mRNA, complete cds
BJ284338.1|BJ284338	NM_001070041.1	AP008215.2	Os09g0483100	EF hand family protein, expressed	0.839	299	0	217	515	173	471	111	220	2e-56	Oryza sativa Japonica Group Os09g0483100 (Os09g0483100) mRNA, complete cds
CA649342.1|CA649342	NM_001070045.1	AK121473.1	Os09g0483500	EF hand family protein, expressed	0.857	346	5	32	373	118	462	115	228	9e-59	Oryza sativa Japonica Group Os09g0483500 (Os09g0483500) mRNA, complete cds
AF181661.1|	NM_001064924.1	AK111852.1	Os06g0683400	EF-hand Ca2+-binding protein CCD1, putative, expressed	0.921	330	0	105	434	131	460	226	448	1e-125	Oryza sativa Japonica Group Os06g0683400 (Os06g0683400) mRNA, complete cds
BJ249405.1|BJ249405	NM_001052489.1	AP004843.2	Os02g0158100	EH-domain containing protein 1, putative, expressed	0.905	42	0	197	238	685	726	26	52	1e-05	Oryza sativa Japonica Group Os02g0158100 (Os02g0158100) mRNA, complete cds
CK166470.1|CK166470	NM_001059929.1	AB060729.1	Os04g0531100	Elicitor-responsive protein 3, putative, expressed	0.859	381	0	376	756	87	467	157	311	1e-83	Oryza sativa Japonica Group Os04g0531100 (Os04g0531100) mRNA, complete cds
BJ250194.1|BJ250194	NM_001053507.1	EF122482.1	Os02g0519900	Elongation factor 2, putative, expressed	0.878	614	0	89	702	2084	2697	314	622	1e-177	Oryza sativa Japonica Group Os02g0519900 (Os02g0519900) mRNA, complete cds
CF133754.1|CF133754	NM_001058169.1	AP008209.2	Os03g0806400	Elongation factor P family protein, expressed	0.887	250	0	452	701	831	1080	122	242	7e-63	Oryza sativa Japonica Group Os03g0806400 (Os03g0806400) mRNA, partial cds
CA733838.1|CA733838	NM_001057321.1	-	Os03g0650700	elongation factor Tu family protein, putative, expressed	1	18	0	107	124	127	144	18	36.2	0.66	Oryza sativa Japonica Group Os03g0650700 (Os03g0650700) mRNA, complete cds
BJ225880.1|BJ225880	NM_001063032.1	AP008211.2	Os05g0592600	Elongation factor Tu GTP binding domain containing protein, expressed	0.909	68	0	66	133	497	564	48	95.6	9e-19	Oryza sativa Japonica Group Os05g0592600 (Os05g0592600) mRNA, complete cds
BJ230659.1|BJ230659	NM_001063032.1	AP008211.2	Os05g0592600	Elongation factor Tu GTP binding domain containing protein, expressed	0.861	317	0	264	580	3425	3741	141	280	2e-74	Oryza sativa Japonica Group Os05g0592600 (Os05g0592600) mRNA, complete cds
CA611126.1|CA611126	NM_001064696.1	AP003571.4	Os06g0639600	elongator component, putative, expressed	0.834	296	1	1	295	638	933	92	182	3e-45	Oryza sativa Japonica Group Os06g0639600 (Os06g0639600) mRNA, complete cds
CD490922.1|CD490922	NM_001064696.1	AP003571.4	Os06g0639600	elongator component, putative, expressed	0.844	443	2	257	697	885	1327	151	299	3e-80	Oryza sativa Japonica Group Os06g0639600 (Os06g0639600) mRNA, complete cds
BE492319.1|BE492319	NM_001061808.1	AK063677.1	Os05g0349800	Embryonic abundant protein 1, putative	0.961	76	0	9	84	319	394	64	127	2e-28	Oryza sativa Japonica Group Os05g0349800 (Os05g0349800) mRNA, complete cds
BJ290016.1|BJ290016	NM_001061808.1	AK063677.1	Os05g0349800	Embryonic abundant protein 1, putative	0.893	271	0	94	364	124	394	156	309	3e-83	Oryza sativa Japonica Group Os05g0349800 (Os05g0349800) mRNA, complete cds
BJ293360.1|BJ293360	NM_001061808.1	AK063677.1	Os05g0349800	Embryonic abundant protein 1, putative	0.885	137	0	83	219	256	392	73	145	9e-34	Oryza sativa Japonica Group Os05g0349800 (Os05g0349800) mRNA, complete cds
BQ579513.1|BQ579513	NM_001061808.1	AK063677.1	Os05g0349800	Embryonic abundant protein 1, putative	0.893	271	0	98	368	124	394	155	307	1e-82	Oryza sativa Japonica Group Os05g0349800 (Os05g0349800) mRNA, complete cds
CD490513.1|CD490513	NM_001061808.1	AK063677.1	Os05g0349800	Embryonic abundant protein 1, putative	0.914	35	0	536	570	182	216	23	46.1	0.0007	Oryza sativa Japonica Group Os05g0349800 (Os05g0349800) mRNA, complete cds
CD490538.1|CD490538	NM_001061808.1	AK063677.1	Os05g0349800	Embryonic abundant protein 1, putative	0.878	271	0	334	604	124	394	139	276	4e-73	Oryza sativa Japonica Group Os05g0349800 (Os05g0349800) mRNA, complete cds
CD916221.1|CD916221	NM_001061808.1	AK063677.1	Os05g0349800	Embryonic abundant protein 1, putative	0.934	76	0	12	87	319	394	56	111	9e-24	Oryza sativa Japonica Group Os05g0349800 (Os05g0349800) mRNA, complete cds
BE420050.1|BE420050	NM_001054772.1	AP004125.3	Os02g0768200	emp24/gp25L/p24 family protein, expressed	1	18	0	201	218	1011	1028	18	36.2	0.26	Oryza sativa Japonica Group Os02g0768200 (Os02g0768200) mRNA, complete cds
AF112966.1|	NM_001059721.1	AK071013.1	Os04g0494100	Endochitinase A precursor, putative, expressed	0.847	247	0	500	746	521	767	83	165	2e-39	Oryza sativa Japonica Group Os04g0494100 (Os04g0494100) mRNA, complete cds
BJ243564.2|BJ243564	NM_001063853.1	AP005619.3	Os06g0256900	Endoglucanase 1 precursor, putative, expressed	0.944	112	0	14	125	1427	1538	84	167	2e-40	Oryza sativa Japonica Group Os06g0256900 (Os06g0256900) mRNA, complete cds
CA721777.1|CA721777	NM_001054934.1	AP005295.3	Os02g0797700	Endomembrane protein 70 containing protein, expressed	0.863	293	1	3	295	1703	1994	131	260	2e-68	Oryza sativa Japonica Group Os02g0797700 (Os02g0797700) mRNA, complete cds
BJ265438.1|BJ265438	NM_001056027.1	AC134229.2	Os03g0237000	Endomembrane protein 70 containing protein, expressed	0.893	579	10	126	702	1567	2137	308	611	1e-174	Oryza sativa Japonica Group Os03g0237000 (Os03g0237000) mRNA, complete cds
CD881313.1|CD881313	NM_001068673.1	AP000364.1	Os08g0496900	Endomembrane protein 70 containing protein, expressed	0.891	178	0	13	190	1963	2140	94	186	3e-46	Oryza sativa Japonica Group Os08g0496900 (Os08g0496900) mRNA, complete cds
CK207555.1|CK207555	NM_001072824.1	DP000011.2	Os12g0175700	Endomembrane protein 70 containing protein, expressed	0.896	498	1	456	953	1352	1848	286	567	1e-160	Oryza sativa Japonica Group Os12g0175700 (Os12g0175700) mRNA, complete cds
CK208302.1|CK208302	NM_001056191.1	AP008209.2	Os03g0266200	Enolase, C-terminal TIM barrel domain containing protein, expressed	0.857	224	0	573	796	498	721	97	192	9e-48	Oryza sativa Japonica Group Os03g0266200 (Os03g0266200) mRNA, partial cds
CA640875.1|CA640875	NM_001051789.1	AK109471.1	Os01g0925200	enoyl-CoA hydratase/isomerase family protein, expressed	0.848	237	0	3	239	683	919	93	184	8e-46	Oryza sativa Japonica Group Os01g0925200 (Os01g0925200) mRNA, complete cds
CA686337.1|CA686337	NM_001051789.1	AK109471.1	Os01g0925200	enoyl-CoA hydratase/isomerase family protein, expressed	0.86	299	0	22	320	609	907	131	260	2e-68	Oryza sativa Japonica Group Os01g0925200 (Os01g0925200) mRNA, complete cds
CD867402.1|CD867402	NM_001071207.2	-	Os10g0436800	ENT domain containing protein, expressed	0.89	307	0	330	636	367	673	167	331	8e-90	Oryza sativa Japonica Group Os10g0436800 (Os10g0436800) mRNA, partial cds
CD861497.1|CD861497	NM_001066500.1	AP005125.3	Os07g0557100	equilibrative nucleoside transporter, putative, expressed	1	17	0	18	34	62	78	17	34.2	1.3	Oryza sativa Japonica Group Os07g0557100 (Os07g0557100) mRNA, complete cds
BJ261784.1|BJ261784	NM_001065606.1	AP004384.3	Os07g0186400	ES43, putative, expressed	0.958	24	0	303	326	913	936	20	40.1	0.032	Oryza sativa Japonica Group Os07g0186400 (Os07g0186400) mRNA, partial cds
CA653703.1|CA653703	NM_001051850.1	AP008207.2	Os01g0934800	Esterase PIR7B, putative, expressed	0.824	113	0	2	114	259	371	57	113	3e-24	Oryza sativa Japonica Group Os01g0934800 (Os01g0934800) mRNA, partial cds
BJ250948.1|BJ250948	NM_001066663.1	AP005437.3	Os07g0586100	Esterase precursor, putative, expressed	0.835	397	4	232	625	843	1238	119	236	4e-61	Oryza sativa Japonica Group Os07g0586100 (Os07g0586100) mRNA, complete cds
CD892677.1|CD892677	NM_001056461.1	DP000009.2	Os03g0313000	ETC complex I subunit conserved region family protein, expressed	0.927	451	0	212	662	158	608	319	632	1e-180	Oryza sativa Japonica Group Os03g0313000 (Os03g0313000) mRNA, complete cds
CA681817.1|CA681817	NM_001054854.1	AK064027.1	Os02g0782700	ethylene response element binding protein, putative, expressed	0.892	260	0	17	276	415	674	148	293	2e-78	Oryza sativa Japonica Group Os02g0782700 (Os02g0782700) mRNA, complete cds
BQ579233.1|BQ579233	NM_001056513.1	AP008209.2	Os03g0324300	ETHYLENE-INSENSITIVE3-like 1 protein, putative, expressed	0.867	165	0	69	233	1468	1632	77	153	4e-36	Oryza sativa Japonica Group Os03g0324300 (Os03g0324300) mRNA, complete cds
BQ166126.1|BQ166126	NM_001054488.1	AP008208.2	Os02g0720500	Eukaryotic aspartyl protease family protein, expressed	0.831	278	0	178	455	244	521	90	178	5e-44	Oryza sativa Japonica Group Os02g0720500 (Os02g0720500) mRNA, partial cds
BJ321671.1|BJ321671	NM_001063020.1	AC136216.2	Os05g0590000	Eukaryotic aspartyl protease family protein, expressed	0.909	171	0	274	444	1367	1537	115	228	8e-59	Oryza sativa Japonica Group Os05g0590000 (Os05g0590000) mRNA, complete cds
CK209135.1|CK209135	NM_001069747.1	AK120024.1	Os09g0423500	Eukaryotic aspartyl protease family protein, expressed	0.801	301	1	615	914	717	1017	57	113	6e-24	Oryza sativa Japonica Group Os09g0423500 (Os09g0423500) mRNA, complete cds
CD885414.1|CD885414	NM_001057041.1	AC084404.8	Os03g0566800	Eukaryotic initiation factor 4A-3, putative, expressed	0.892	563	0	3	565	712	1274	319	632	1e-180	Oryza sativa Japonica Group Os03g0566800 (Os03g0566800) mRNA, complete cds
CA662433.1|CA662433	NM_001057547.1	AK121869.1	Os03g0702800	Eukaryotic peptide chain release factor subunit 1-2, putative, expressed	0.815	261	2	14	273	1210	1469	64	127	2e-28	Oryza sativa Japonica Group Os03g0702800 (Os03g0702800) mRNA, complete cds
AJ615290.1|AJ615290	NM_001061905.1	AC108874.2	Os05g0373900	Eukaryotic peptide chain release factor subunit 1-2, putative, expressed	0.96	25	0	16	40	1524	1548	21	42.1	0.007	Oryza sativa Japonica Group Os05g0373900 (Os05g0373900) mRNA, complete cds
CK163739.1|CK163739	NM_001061905.1	AC108874.2	Os05g0373900	Eukaryotic peptide chain release factor subunit 1-2, putative, expressed	0.871	147	0	583	729	1240	1386	71	141	3e-32	Oryza sativa Japonica Group Os05g0373900 (Os05g0373900) mRNA, complete cds
CK208229.1|CK208229	NM_001055836.1	AY224468.1	Os03g0202200	Eukaryotic porin family protein, expressed	0.844	403	2	207	609	651	1051	148	293	3e-78	Oryza sativa Japonica Group Os03g0202200 (Os03g0202200) mRNA, complete cds
BJ263574.1|BJ263574	NM_001056364.1	AK073460.1	Os03g0296400	Eukaryotic translation initiation factor 2 alpha subunit family protein, expressed	0.829	140	0	210	349	1120	1259	44	87.7	1e-16	Oryza sativa Japonica Group Os03g0296400 (Os03g0296400) mRNA, complete cds
CD868360.1|CD868360	NM_001068043.1	AY360388.2	Os08g0308100	Eukaryotic translation initiation factor 3 subunit 2, putative, expressed	0.87	540	2	177	715	595	1133	248	492	1e-138	Oryza sativa Japonica Group Os08g0308100 (Os08g0308100) mRNA, complete cds
CA627596.1|CA627596	NM_001066709.1	AK062134.1	Os07g0597000	Eukaryotic translation initiation factor 5A, putative, expressed	0.929	28	0	92	119	771	798	21	42.1	0.005	Oryza sativa Japonica Group Os07g0597000 (Os07g0597000) mRNA, complete cds
CA598967.1|CA598967	NM_001073375.1	AK061867.1	Os12g0507200	Eukaryotic translation initiation factor 5A-2, putative, expressed	0.906	149	0	279	427	319	467	93	184	1e-45	Oryza sativa Japonica Group Os12g0507200 (Os12g0507200) mRNA, complete cds
CA731916.1|CA731916	NM_001071729.1	AK068088.1	Os10g0542400	Expansin-like 3 precursor, putative, expressed	0.922	64	0	1	64	1020	1083	44	87.7	2e-16	Oryza sativa Japonica Group Os10g0542400 (Os10g0542400) mRNA, complete cds
AL820475.1|AL820475	NM_001048405.1	AP002487.1	Os01g0120700	expressed protein	0.971	34	0	151	184	1593	1626	30	60	4e-08	Oryza sativa Japonica Group Os01g0120700 (Os01g0120700) mRNA, complete cds
CD869435.1|CD869435	NM_001048405.1	AP002487.1	Os01g0120700	expressed protein	0.865	245	0	524	768	1067	1311	97	192	6e-48	Oryza sativa Japonica Group Os01g0120700 (Os01g0120700) mRNA, complete cds
BJ303343.1|BJ303343	NM_001048459.1	AP002526.1	Os01g0130900	expressed protein	0.906	64	0	49	112	558	621	40	79.8	3e-14	Oryza sativa Japonica Group Os01g0130900 (Os01g0130900) mRNA, complete cds
CA612442.1|CA612442	NM_001048536.1	AP002483.1	Os01g0144000	expressed protein	0.893	407	4	22	424	311	717	214	424	1e-118	Oryza sativa Japonica Group Os01g0144000 (Os01g0144000) mRNA, complete cds
CA605509.1|CA605509	NM_001048576.1	AP002522.1	Os01g0151600	expressed protein	0.859	270	1	1	270	538	806	116	230	2e-59	Oryza sativa Japonica Group Os01g0151600 (Os01g0151600) mRNA, complete cds
CD878052.1|CD878052	NM_001048651.1	AK122083.1	Os01g0166500	expressed protein	0.896	131	0	108	238	158	288	63	125	1e-27	Oryza sativa Japonica Group Os01g0166500 (Os01g0166500) mRNA, complete cds
CA598519.1|CA598519	NM_001048687.1	AP003282.2	Os01g0172300	expressed protein	0.926	54	0	2	55	727	780	38	75.8	4e-13	Oryza sativa Japonica Group Os01g0172300 (Os01g0172300) mRNA, complete cds
CD881082.1|CD881082	NM_001048742.1	-	Os01g0180400	expressed protein	0.968	24	0	378	401	1062	1085	24	48.1	0.0001	Oryza sativa Japonica Group Os01g0180400 (Os01g0180400) mRNA, complete cds
CK216111.1|CK216111	NM_001048859.1	-	Os01g0201600	expressed protein	0.84	255	6	402	656	588	836	72	143	7e-33	Oryza sativa Japonica Group Os01g0201600 (Os01g0201600) mRNA, complete cds
CD895027.1|CD895027	NM_001048960.1	AP002094.1	Os01g0220300	expressed protein	0.889	339	0	130	468	133	471	183	363	2e-99	Oryza sativa Japonica Group Os01g0220300 (Os01g0220300) mRNA, complete cds
BQ170410.1|BQ170410	NM_001048966.1	AP002094.1	Os01g0221300	expressed protein	0.935	40	0	355	394	1389	1428	24	48.1	0.0001	Oryza sativa Japonica Group Os01g0221300 (Os01g0221300) mRNA, complete cds
CN012107.1|CN012107	NM_001049002.1	AP002900.2	Os01g0226700	expressed protein	1	21	0	21	41	560	580	21	42.1	0.006	Oryza sativa Japonica Group Os01g0226700 (Os01g0226700) mRNA, complete cds
CD938015.1|CD938015	NM_001049348.1	AK107814.1	Os01g0299400	expressed protein	0.901	292	0	300	591	67	358	176	349	3e-95	Oryza sativa Japonica Group Os01g0299400 (Os01g0299400) mRNA, complete cds
CK167661.1|CK167661	NM_001049469.1	AP008207.2	Os01g0332900	expressed protein	0.913	79	0	529	607	350	428	43	85.7	1e-15	Oryza sativa Japonica Group Os01g0332900 (Os01g0332900) mRNA, partial cds
CA696436.1|CA696436	NM_001049611.1	AP003199.3	Os01g0375000	expressed protein	0.898	247	1	2	247	689	935	139	276	4e-73	Oryza sativa Japonica Group Os01g0375000 (Os01g0375000) mRNA, complete cds
BJ292311.1|BJ292311	NM_001049677.1	AP003054.2	Os01g0504100	expressed protein	1	19	0	44	62	360	378	19	38.2	0.14	Oryza sativa Japonica Group Os01g0504100 (Os01g0504100) mRNA, complete cds
CD454568.1|CD454568	NM_001049855.1	AP003372.2	Os01g0555300	expressed protein	0.863	538	6	162	699	245	776	243	482	1e-135	Oryza sativa Japonica Group Os01g0555300 (Os01g0555300) mRNA, complete cds
BJ215034.1|BJ215034	NM_001049876.1	AP003443.4	Os01g0559200	expressed protein	0.887	210	0	393	602	652	861	110	218	8e-56	Oryza sativa Japonica Group Os01g0559200 (Os01g0559200) mRNA, complete cds
CA639810.1|CA639810	NM_001049911.1	AP003308.3	Os01g0571100	expressed protein	0.932	42	0	214	255	389	430	26	52	1e-05	Oryza sativa Japonica Group Os01g0571100 (Os01g0571100) mRNA, complete cds
CD936037.1|CD936037	NM_001050096.1	AP008207.2	Os01g0613300	expressed protein	0.848	349	0	369	717	280	628	138	274	2e-72	Oryza sativa Japonica Group Os01g0613300 (Os01g0613300) mRNA, complete cds
CA608131.1|CA608131	NM_001050142.1	AP002819.1	Os01g0621900	expressed protein	0.832	167	3	1	167	2139	2302	53	105	8e-22	Oryza sativa Japonica Group Os01g0621900 (Os01g0621900) mRNA, complete cds
CD373887.1|CD373887	NM_001050323.1	AP003222.3	Os01g0663800	expressed protein	1	20	0	508	527	34	53	20	40.1	0.036	Oryza sativa Japonica Group Os01g0663800 (Os01g0663800) mRNA, complete cds
BJ228219.1|BJ228219	NM_001050389.1	AP003335.4	Os01g0677900	expressed protein	0.825	80	0	291	370	2590	2669	24	48.1	0.0002	Oryza sativa Japonica Group Os01g0677900 (Os01g0677900) mRNA, complete cds
CA647374.1|CA647374	NM_001050407.1	-	Os01g0680400	expressed protein	0.898	197	5	44	240	230	421	97	192	5e-48	Oryza sativa Japonica Group Os01g0680400 (Os01g0680400) mRNA, complete cds
CA697935.1|CA697935	NM_001050507.1	AK104701.1	Os01g0698000	expressed protein	0.941	21	0	224	244	1185	1205	21	42.1	0.011	Oryza sativa Japonica Group Os01g0698000 (Os01g0698000) mRNA, complete cds
AL828984.1|AL828984	NM_001050720.1	AP003218.6	Os01g0738000	expressed protein	0.871	72	2	14	83	374	445	25	50.1	2e-05	Oryza sativa Japonica Group Os01g0738000 (Os01g0738000) mRNA, complete cds
BE418250.1|BE418250	NM_001050791.1	AP003237.2	Os01g0750800	expressed protein	0.921	266	1	25	289	96	361	174	345	7e-94	Oryza sativa Japonica Group Os01g0750800 (Os01g0750800) mRNA, complete cds
BJ230112.1|BJ230112	NM_001050804.1	AP003249.3	Os01g0752800	expressed protein	0.913	305	0	219	523	320	624	201	398	1e-110	Oryza sativa Japonica Group Os01g0752800 (Os01g0752800) mRNA, complete cds
BJ208599.1|BJ208599	NM_001050807.1	-	Os01g0753200	expressed protein	0.952	21	0	188	208	908	928	17	34.2	0.97	Oryza sativa Japonica Group Os01g0753200 (Os01g0753200) mRNA, complete cds
CA602668.1|CA602668	NM_001050811.1	AP008207.2	Os01g0754000	expressed protein	0.949	98	0	7	104	184	281	78	155	7e-37	Oryza sativa Japonica Group Os01g0754000 (Os01g0754000) mRNA, complete cds
BQ901946.1|BQ901946	NM_001050869.1	-	Os01g0763300	expressed protein	0.941	34	0	129	162	581	614	26	52.4	4e-06	Oryza sativa Japonica Group Os01g0763300 (Os01g0763300) mRNA, complete cds
BE516945.1|BE516945	NM_001050952.2	-	Os01g0776700	expressed protein	0.953	38	0	464	501	2314	2351	30	60	4e-08	Oryza sativa Japonica Group Os01g0776700 (Os01g0776700) mRNA, complete cds
BQ166128.1|BQ166128	NM_001051246.1	AP004366.3	Os01g0833200	expressed protein	0.822	174	0	278	451	423	596	50	99.6	4e-20	Oryza sativa Japonica Group Os01g0833200 (Os01g0833200) mRNA, complete cds
CA647635.1|CA647635	NM_001051463.1	-	Os01g0869600	expressed protein	0.877	236	0	18	253	381	616	120	238	9e-62	Oryza sativa Japonica Group Os01g0869600 (Os01g0869600) mRNA, complete cds
CK207580.1|CK207580	NM_001051489.1	AP004669.3	Os01g0873800	expressed protein	0.85	485	3	436	920	3620	4101	169	335	9e-91	Oryza sativa Japonica Group Os01g0873800 (Os01g0873800) mRNA, complete cds
CA653012.1|CA653012	NM_001051496.1	AP003922.2	Os01g0875000	expressed protein	0.872	117	0	5	121	892	1008	57	113	3e-24	Oryza sativa Japonica Group Os01g0875000 (Os01g0875000) mRNA, complete cds
AJ612154.1|AJ612154	NM_001051577.1	AP003431.2	Os01g0888800	expressed protein	1	22	0	23	44	440	461	22	44.1	0.002	Oryza sativa Japonica Group Os01g0888800 (Os01g0888800) mRNA, complete cds
BQ170254.1|BQ170254	NM_001051631.2	-	Os01g0898800	expressed protein	0.921	38	0	357	394	2465	2502	26	52	8e-06	Oryza sativa Japonica Group Os01g0898800 (Os01g0898800) mRNA, complete cds
BQ171544.1|BQ171544	NM_001051649.1	-	Os01g0901900	expressed protein	0.817	208	0	315	522	1616	1823	56	111	1e-23	Oryza sativa Japonica Group Os01g0901900 (Os01g0901900) mRNA, complete cds
CA694417.1|CA694417	NM_001051678.1	AP003380.3	Os01g0908400	expressed protein	0.885	234	2	16	249	103	334	118	234	1e-60	Oryza sativa Japonica Group Os01g0908400 (Os01g0908400) mRNA, complete cds
CN009726.1|CN009726	NM_001051817.2	AK242279.1	Os01g0929200	expressed protein	0.825	198	2	418	614	1196	1392	38	75.8	7e-13	Oryza sativa Japonica Group Os01g0929200 (Os01g0929200) mRNA, partial cds
CD874381.1|CD874381	NM_001051821.1	AP003272.3	Os01g0930200	expressed protein	0.925	93	0	574	666	718	810	65	129	7e-29	Oryza sativa Japonica Group Os01g0930200 (Os01g0930200) mRNA, complete cds
CK211581.1|CK211581	NM_001051821.1	AP003272.3	Os01g0930200	expressed protein	0.905	117	0	318	434	498	614	66	131	3e-29	Oryza sativa Japonica Group Os01g0930200 (Os01g0930200) mRNA, complete cds
CN009312.1|CN009312	NM_001051829.1	AK068780.1	Os01g0931100	expressed protein	0.875	88	0	5	92	1544	1631	44	87.7	2e-16	Oryza sativa Japonica Group Os01g0931100 (Os01g0931100) mRNA, complete cds
CD490466.1|CD490466	NM_001052151.1	AP006720.1	Os02g0105000	expressed protein	0.938	32	0	305	336	814	845	24	48.1	9e-05	Oryza sativa Japonica Group Os02g0105000 (Os02g0105000) mRNA, complete cds
CK197291.1|CK197291	NM_001052260.1	AK073059.1	Os02g0122300	expressed protein	0.909	264	0	118	381	499	762	160	317	2e-85	Oryza sativa Japonica Group Os02g0122300 (Os02g0122300) mRNA, complete cds
BQ170823.1|BQ170823	NM_001052314.1	AP004886.3	Os02g0129800	expressed protein	0.847	97	0	232	328	277	373	29	58	1e-07	Oryza sativa Japonica Group Os02g0129800 (Os02g0129800) mRNA, complete cds
BQ167549.1|BQ167549	NM_001052390.2	-	Os02g0140800	expressed protein	0.916	118	0	26	143	845	962	74	147	2e-34	Oryza sativa Japonica Group Os02g0140800 (Os02g0140800) mRNA, complete cds
CD901150.1|CD901150	NM_001052390.2	-	Os02g0140800	expressed protein	0.918	73	0	26	98	1008	1080	49	97.6	1e-19	Oryza sativa Japonica Group Os02g0140800 (Os02g0140800) mRNA, complete cds
BJ294545.1|BJ294545	NM_001052450.1	AK068770.1	Os02g0152200	expressed protein	0.962	26	0	496	521	221	246	22	44.1	0.003	Oryza sativa Japonica Group Os02g0152200 (Os02g0152200) mRNA, complete cds
CD916841.1|CD916841	NM_001052450.1	AK068770.1	Os02g0152200	expressed protein	1	18	0	25	42	1525	1542	18	36.2	0.21	Oryza sativa Japonica Group Os02g0152200 (Os02g0152200) mRNA, complete cds
CA641109.1|CA641109	NM_001052949.1	AP005004.3	Os02g0244100	expressed protein	0.849	344	3	1	344	1215	1555	134	266	3e-70	Oryza sativa Japonica Group Os02g0244100 (Os02g0244100) mRNA, complete cds
CA684367.1|CA684367	NM_001053331.1	AP005068.3	Os02g0461900	expressed protein	1	21	0	405	425	370	390	21	42.1	0.009	Oryza sativa Japonica Group Os02g0461900 (Os02g0461900) mRNA, complete cds
BJ277382.1|BJ277382	NM_001053414.1	AP005317.3	Os02g0492500	expressed protein	1	20	0	79	98	1340	1359	20	40.1	0.033	Oryza sativa Japonica Group Os02g0492500 (Os02g0492500) mRNA, complete cds
BQ166095.1|BQ166095	NM_001053437.1	AP004022.3	Os02g0502500	expressed protein	0.881	462	0	199	660	2007	2468	242	480	1e-134	Oryza sativa Japonica Group Os02g0502500 (Os02g0502500) mRNA, complete cds
CD936301.1|CD936301	NM_001053460.1	AK063931.1	Os02g0508100	expressed protein	0.957	211	0	104	314	109	319	175	347	1e-94	Oryza sativa Japonica Group Os02g0508100 (Os02g0508100) mRNA, partial cds
BJ301346.1|BJ301346	NM_001053467.1	AP004861.3	Os02g0510300	expressed protein	1	21	0	228	248	87	107	21	42.1	0.009	Oryza sativa Japonica Group Os02g0510300 (Os02g0510300) mRNA, complete cds
CK200351.1|CK200351	NM_001053887.1	AP004124.3	Os02g0601700	expressed protein	0.915	127	0	288	414	2578	2704	91	180	2e-44	Oryza sativa Japonica Group Os02g0601700 (Os02g0601700) mRNA, complete cds
BJ305497.1|BJ305497	NM_001053915.1	AP006438.3	Os02g0606700	expressed protein	0.849	273	0	225	497	580	852	107	212	5e-54	Oryza sativa Japonica Group Os02g0606700 (Os02g0606700) mRNA, complete cds
CK216728.1|CK216728	NM_001053936.1	AP004063.3	Os02g0610700	expressed protein	0.845	380	3	217	596	186	562	126	250	4e-65	Oryza sativa Japonica Group Os02g0610700 (Os02g0610700) mRNA, complete cds
CA604139.1|CA604139	NM_001054058.1	AP008208.2	Os02g0636400	expressed protein	0.816	212	0	88	299	1	212	57	113	4e-24	Oryza sativa Japonica Group Os02g0636400 (Os02g0636400) mRNA, partial cds
BJ322973.1|BJ322973	NM_001054092.1	AK108580.1	Os02g0642700	expressed protein	0.9	227	17	456	665	827	1053	87	172	5e-42	Oryza sativa Japonica Group Os02g0642700 (Os02g0642700) mRNA, partial cds
CK196163.1|CK196163	NM_001054131.1	AP002485.2	Os02g0651900	expressed protein	0.887	78	0	271	348	200	277	34	67.9	2e-10	Oryza sativa Japonica Group Os02g0651900 (Os02g0651900) mRNA, complete cds
BQ752961.1|BQ752961	NM_001054357.1	AP004778.3	Os02g0697700	expressed protein	0.849	483	3	54	536	77	556	189	375	1e-103	Oryza sativa Japonica Group Os02g0697700 (Os02g0697700) mRNA, complete cds
BJ292123.1|BJ292123	NM_001054361.1	AK060614.1	Os02g0698100	expressed protein	1	18	0	71	88	631	648	18	36.2	0.39	Oryza sativa Japonica Group Os02g0698100 (Os02g0698100) mRNA, complete cds
CA605927.1|CA605927	NM_001054396.2	AK241454.1	Os02g0704600	expressed protein	0.907	208	0	10	217	1303	1510	124	246	4e-64	Oryza sativa Japonica Group Os02g0704600 (Os02g0704600) mRNA, complete cds
CA618842.1|CA618842	NM_001054396.2	AK241454.1	Os02g0704600	expressed protein	1	18	0	72	89	1092	1109	18	36.2	0.2	Oryza sativa Japonica Group Os02g0704600 (Os02g0704600) mRNA, complete cds
CA693256.1|CA693256	NM_001054609.1	AK107938.1	Os02g0740600	expressed protein	0.933	104	0	103	206	196	299	84	167	2e-40	Oryza sativa Japonica Group Os02g0740600 (Os02g0740600) mRNA, complete cds
BE591704.1|BE591704	NM_001054759.1	AP004817.3	Os02g0766600	expressed protein	0.938	66	1	11	75	631	696	42	83.8	3e-15	Oryza sativa Japonica Group Os02g0766600 (Os02g0766600) mRNA, complete cds
CA643248.1|CA643248	NM_001054806.1	AK103063.1	Os02g0773800	expressed protein	1	17	0	76	92	754	770	17	34.2	1.1	Oryza sativa Japonica Group Os02g0773800 (Os02g0773800) mRNA, complete cds
CA639277.1|CA639277	NM_001054837.1	AK062611.1	Os02g0779300	expressed protein	0.943	35	0	1	35	333	367	27	54	2e-06	Oryza sativa Japonica Group Os02g0779300 (Os02g0779300) mRNA, complete cds
BJ241081.1|BJ241081	NM_001055053.1	AP004028.3	Os02g0817000	expressed protein	0.914	35	0	149	183	2741	2775	23	46.1	0.0002	Oryza sativa Japonica Group Os02g0817000 (Os02g0817000) mRNA, complete cds
CA644657.1|CA644657	NM_001055274.1	AC134237.2	Os03g0113900	expressed protein	0.939	148	0	51	198	557	704	117	232	4e-60	Oryza sativa Japonica Group Os03g0113900 (Os03g0113900) mRNA, complete cds
CN012299.1|CN012299	NM_001055276.1	AP008209.2	Os03g0114100	expressed protein	0.867	81	0	360	440	281	361	33	65.9	7e-10	Oryza sativa Japonica Group Os03g0114100 (Os03g0114100) mRNA, partial cds
CK216565.1|CK216565	NM_001055354.1	AK062913.1	Os03g0125700	expressed protein	0.848	191	0	460	650	70	260	75	149	1e-34	Oryza sativa Japonica Group Os03g0125700 (Os03g0125700) mRNA, complete cds
CD909599.1|CD909599	NM_001055408.1	AK063608.1	Os03g0133100	expressed protein	0.858	365	15	82	446	82	431	152	301	7e-81	Oryza sativa Japonica Group Os03g0133100 (Os03g0133100) mRNA, complete cds
CD926432.1|CD926432	NM_001055506.2	AC105734.2	Os03g0149200	expressed protein	0.861	426	0	248	673	166	591	186	369	1e-101	Oryza sativa Japonica Group Os03g0149200 (Os03g0149200) mRNA, complete cds
BJ236602.1|BJ236602	NM_001055568.1	AP008209.2	Os03g0159900	expressed protein	0.821	117	1	3	119	370	485	29	58	1e-07	Oryza sativa Japonica Group Os03g0159900 (Os03g0159900) mRNA, complete cds
BQ161573.1|BQ161573	NM_001055660.1	AK103762.1	Os03g0174200	expressed protein	0.871	88	5	180	264	1324	1409	22	44.1	0.001	Oryza sativa Japonica Group Os03g0174200 (Os03g0174200) mRNA, complete cds
CA737221.1|CA737221	NM_001055732.1	AP008209.2	Os03g0185500	expressed protein	0.875	248	0	17	264	1207	1454	124	246	3e-64	Oryza sativa Japonica Group Os03g0185500 (Os03g0185500) mRNA, complete cds
CA603407.1|CA603407	NM_001055818.1	DP000009.2	Os03g0199100	expressed protein	0.873	71	0	1	71	1824	1894	35	69.9	2e-11	Oryza sativa Japonica Group Os03g0199100 (Os03g0199100) mRNA, complete cds
BQ801783.1|BQ801783	NM_001055854.1	AC105928.2	Os03g0206400	expressed protein	1	29	0	263	291	517	545	29	58	9e-08	Oryza sativa Japonica Group Os03g0206400 (Os03g0206400) mRNA, complete cds
CA723801.1|CA723801	NM_001055854.1	AC105928.2	Os03g0206400	expressed protein	0.902	173	0	80	252	64	236	105	208	6e-53	Oryza sativa Japonica Group Os03g0206400 (Os03g0206400) mRNA, complete cds
BQ788614.1|BQ788614	NM_001055983.1	AP008209.2	Os03g0227800	expressed protein	0.942	37	0	459	495	619	655	37	73.8	3e-12	Oryza sativa Japonica Group Os03g0227800 (Os03g0227800) mRNA, partial cds
CD886264.1|CD886264	NM_001055983.1	AP008209.2	Os03g0227800	expressed protein	0.909	123	7	115	235	619	736	58	115	8e-25	Oryza sativa Japonica Group Os03g0227800 (Os03g0227800) mRNA, partial cds
CK208956.1|CK208956	NM_001055983.1	AP008209.2	Os03g0227800	expressed protein	0.949	39	0	522	560	619	657	31	61.9	2e-08	Oryza sativa Japonica Group Os03g0227800 (Os03g0227800) mRNA, partial cds
CA638361.1|CA638361	NM_001056122.1	DP000009.2	Os03g0254700	expressed protein	1	18	0	49	66	374	391	18	36.2	0.37	Oryza sativa Japonica Group Os03g0254700 (Os03g0254700) mRNA, complete cds
BJ263212.1|BJ263212	NM_001056140.1	AK063892.1	Os03g0257900	expressed protein	0.873	71	0	176	246	338	408	35	69.9	5e-11	Oryza sativa Japonica Group Os03g0257900 (Os03g0257900) mRNA, complete cds
CA655124.1|CA655124	NM_001056157.1	DP000009.2	Os03g0261800	expressed protein	0.93	43	0	343	385	1737	1779	31	61.9	9e-09	Oryza sativa Japonica Group Os03g0261800 (Os03g0261800) mRNA, complete cds
CD880116.1|CD880116	NM_001056303.1	AK071764.1	Os03g0285100	expressed protein	0.88	108	0	4	111	395	502	56	111	8e-24	Oryza sativa Japonica Group Os03g0285100 (Os03g0285100) mRNA, complete cds
BJ295650.1|BJ295650	NM_001056573.1	AP008209.2	Os03g0336100	expressed protein	0.86	387	0	293	679	458	844	171	339	4e-92	Oryza sativa Japonica Group Os03g0336100 (Os03g0336100) mRNA, complete cds
BQ805508.1|BQ805508	NM_001056726.1	AC082644.10	Os03g0369100	expressed protein	0.839	149	0	200	348	240	388	53	105	8e-22	Oryza sativa Japonica Group Os03g0369100 (Os03g0369100) mRNA, complete cds
BQ806534.1|BQ806534	NM_001056726.1	AC082644.10	Os03g0369100	expressed protein	0.849	152	0	202	353	237	388	60	119	5e-26	Oryza sativa Japonica Group Os03g0369100 (Os03g0369100) mRNA, complete cds
CD907669.1|CD907669	NM_001056726.1	AC082644.10	Os03g0369100	expressed protein	0.842	158	0	246	403	232	389	58	115	8e-25	Oryza sativa Japonica Group Os03g0369100 (Os03g0369100) mRNA, complete cds
BJ209879.1|BJ209879	NM_001056733.1	AC082644.10	Os03g0370400	expressed protein	1	21	0	11	31	776	796	21	42.1	0.003	Oryza sativa Japonica Group Os03g0370400 (Os03g0370400) mRNA, complete cds
CD881929.1|CD881929	NM_001056733.1	AC082644.10	Os03g0370400	expressed protein	1	23	0	188	210	765	787	23	46.1	0.0005	Oryza sativa Japonica Group Os03g0370400 (Os03g0370400) mRNA, complete cds
CD452720.1|CD452720	NM_001056797.1	DP000009.2	Os03g0387900	expressed protein	1	18	0	316	333	9	26	18	36.2	0.44	Oryza sativa Japonica Group Os03g0387900 (Os03g0387900) mRNA, complete cds
BJ307289.1|BJ307289	NM_001056930.1	AP008209.2	Os03g0424000	expressed protein	1	18	0	498	515	3262	3279	18	36.2	0.64	Oryza sativa Japonica Group Os03g0424000 (Os03g0424000) mRNA, partial cds
BJ301350.1|BJ301350	NM_001057017.1	AP008209.2	Os03g0558000	expressed protein	1	20	0	105	124	1744	1763	20	40.1	0.022	Oryza sativa Japonica Group Os03g0558000 (Os03g0558000) mRNA, partial cds
BJ207561.1|BJ207561	NM_001057031.1	AP008209.2	Os03g0564200	expressed protein	0.842	344	3	44	384	1	344	114	226	3e-58	Oryza sativa Japonica Group Os03g0564200 (Os03g0564200) mRNA, partial cds
BQ171183.1|BQ171183	NM_001057079.1	DP000009.2	Os03g0578200	expressed protein	0.928	166	0	289	454	170	335	118	234	1e-60	Oryza sativa Japonica Group Os03g0578200 (Os03g0578200) mRNA, complete cds
BJ219030.1|BJ219030	NM_001057092.1	AK059201.1	Os03g0581800	expressed protein	0.839	130	0	248	377	98	227	38	75.8	6e-13	Oryza sativa Japonica Group Os03g0581800 (Os03g0581800) mRNA, complete cds
CA720683.1|CA720683	NM_001057171.1	-	Os03g0606200	expressed protein	0.916	155	0	108	262	100	254	104	206	2e-52	Oryza sativa Japonica Group Os03g0606200 (Os03g0606200) mRNA, complete cds
CD910676.1|CD910676	NM_001057198.2	-	Os03g0616700	expressed protein	0.907	131	0	490	620	5542	5672	63	125	1e-27	Oryza sativa Japonica Group Os03g0616700 (Os03g0616700) mRNA, partial cds
CA607426.1|CA607426	NM_001057225.1	AC092780.6	Os03g0624300	expressed protein	0.935	31	0	328	358	288	318	23	46.1	0.0006	Oryza sativa Japonica Group Os03g0624300 (Os03g0624300) mRNA, complete cds
CA702016.1|CA702016	NM_001057225.1	AC092780.6	Os03g0624300	expressed protein	1	20	0	302	321	171	190	20	40.1	0.029	Oryza sativa Japonica Group Os03g0624300 (Os03g0624300) mRNA, complete cds
CK208399.1|CK208399	NM_001057308.1	AP008209.2	Os03g0647500	expressed protein	0.877	719	12	117	823	169	887	326	646	0	Oryza sativa Japonica Group Os03g0647500 (Os03g0647500) mRNA, complete cds
CA643264.1|CA643264	NM_001057484.2	DP000009.2	Os03g0689900	expressed protein	0.86	86	0	1	86	1280	1365	38	75.8	5e-13	Oryza sativa Japonica Group Os03g0689900 (Os03g0689900) mRNA, complete cds
BJ317937.1|BJ317937	NM_001057584.1	AK068746.1	Os03g0710600	expressed protein	1	19	0	415	433	446	464	19	38.2	0.15	Oryza sativa Japonica Group Os03g0710600 (Os03g0710600) mRNA, complete cds
AL817773.1|AL817773	NM_001057651.1	AC137997.2	Os03g0723400	expressed protein	0.909	209	0	143	351	358	566	133	264	1e-69	Oryza sativa Japonica Group Os03g0723400 (Os03g0723400) mRNA, complete cds
BJ298159.1|BJ298159	NM_001057651.1	AC137997.2	Os03g0723400	expressed protein	0.86	98	0	382	479	336	433	34	67.9	2e-10	Oryza sativa Japonica Group Os03g0723400 (Os03g0723400) mRNA, complete cds
BQ171098.1|BQ171098	NM_001057651.1	AC137997.2	Os03g0723400	expressed protein	0.885	104	0	343	446	462	565	56	111	1e-23	Oryza sativa Japonica Group Os03g0723400 (Os03g0723400) mRNA, complete cds
BQ800700.1|BQ800700	NM_001057713.1	DP000009.2	Os03g0734200	expressed protein	0.85	113	0	152	264	179	291	45	89.7	4e-17	Oryza sativa Japonica Group Os03g0734200 (Os03g0734200) mRNA, complete cds
CA641362.1|CA641362	NM_001057732.1	AP008209.2	Os03g0736900	expressed protein	0.978	92	0	8	99	380	471	84	167	2e-40	Oryza sativa Japonica Group Os03g0736900 (Os03g0736900) mRNA, partial cds
BJ288777.1|BJ288777	NM_001057815.1	AP008209.2	Os03g0750000	expressed protein	0.866	216	0	64	279	509	724	100	198	6e-50	Oryza sativa Japonica Group Os03g0750000 (Os03g0750000) mRNA, partial cds
CD919749.1|CD919749	NM_001057815.1	AP008209.2	Os03g0750000	expressed protein	0.859	242	3	184	425	509	747	104	206	3e-52	Oryza sativa Japonica Group Os03g0750000 (Os03g0750000) mRNA, partial cds
CA717752.1|CA717752	NM_001057933.1	AC107207.9	Os03g0769700	expressed protein	0.863	125	3	222	346	81	202	39	77.8	2e-13	Oryza sativa Japonica Group Os03g0769700 (Os03g0769700) mRNA, complete cds
CA653929.1|CA653929	NM_001057949.1	AC092781.6	Os03g0773000	expressed protein	1	19	0	12	30	577	595	19	38.2	0.11	Oryza sativa Japonica Group Os03g0773000 (Os03g0773000) mRNA, complete cds
BJ290482.1|BJ290482	NM_001058237.2	AK104541.1	Os03g0817800	expressed protein	1	18	0	59	76	1690	1707	18	36.2	0.19	Oryza sativa Japonica Group Os03g0817800 (Os03g0817800) mRNA, complete cds
CA620810.1|CA620810	NM_001058297.1	AP008209.2	Os03g0826200	expressed protein	0.957	46	0	18	63	255	300	38	75.8	7e-13	Oryza sativa Japonica Group Os03g0826200 (Os03g0826200) mRNA, partial cds
CA611066.1|CA611066	NM_001058302.1	AK119789.1	Os03g0826800	expressed protein	0.87	97	1	240	335	486	582	42	83.8	3e-15	Oryza sativa Japonica Group Os03g0826800 (Os03g0826800) mRNA, complete cds
CA611160.1|CA611160	NM_001058586.1	AP008210.2	Os04g0117200	expressed protein	1	17	0	114	130	1668	1684	17	34.2	0.72	Oryza sativa Japonica Group Os04g0117200 (Os04g0117200) mRNA, complete cds
CA634686.1|CA634686	NM_001058906.2	-	Os04g0283900	expressed protein	0.92	50	0	80	129	123	172	34	67.9	2e-10	Oryza sativa Japonica Group Os04g0283900 (Os04g0283900) mRNA, complete cds
BQ280951.1|BQ280951	NM_001058930.1	AP008210.2	Os04g0293600	expressed protein	1	20	0	200	219	142	161	20	40.1	0.034	Oryza sativa Japonica Group Os04g0293600 (Os04g0293600) mRNA, complete cds
CK215173.1|CK215173	NM_001059306.1	AP008210.2	Os04g0418000	expressed protein	0.875	361	0	324	684	407	767	181	359	4e-98	Oryza sativa Japonica Group Os04g0418000 (Os04g0418000) mRNA, complete cds
BU100759.1|BU100759	NM_001059367.1	AP008210.2	Os04g0432600	expressed protein	0.929	197	0	135	331	106	302	141	280	3e-74	Oryza sativa Japonica Group Os04g0432600 (Os04g0432600) mRNA, complete cds
CA633126.1|CA633126	NM_001059367.1	AP008210.2	Os04g0432600	expressed protein	0.919	197	0	72	268	106	302	133	264	1e-69	Oryza sativa Japonica Group Os04g0432600 (Os04g0432600) mRNA, complete cds
BJ208263.1|BJ208263	NM_001059590.1	AP008210.2	Os04g0471300	expressed protein	0.864	103	0	138	240	119	221	47	93.7	3e-18	Oryza sativa Japonica Group Os04g0471300 (Os04g0471300) mRNA, complete cds
CA694789.1|CA694789	NM_001059658.1	AP008210.2	Os04g0483200	expressed protein	0.842	114	1	264	377	2428	2540	38	75.8	6e-13	Oryza sativa Japonica Group Os04g0483200 (Os04g0483200) mRNA, complete cds
CA612982.1|CA612982	NM_001059659.1	-	Os04g0483400	expressed protein	0.824	85	0	12	96	2371	2455	25	50.1	4e-05	Oryza sativa Japonica Group Os04g0483400 (Os04g0483400) mRNA, complete cds
CK208945.1|CK208945	NM_001059659.1	-	Os04g0483400	expressed protein	0.852	158	0	238	395	1149	1306	54	107	4e-22	Oryza sativa Japonica Group Os04g0483400 (Os04g0483400) mRNA, complete cds
BQ161138.1|BQ161138	NM_001059769.1	AP008210.2	Os04g0502200	expressed protein	0.901	76	0	302	377	3550	3625	52	103	2e-21	Oryza sativa Japonica Group Os04g0502200 (Os04g0502200) mRNA, complete cds
CA656618.1|CA656618	NM_001059781.2	-	Os04g0504600	expressed protein	0.888	233	3	1	233	2809	3038	117	232	4e-60	Oryza sativa Japonica Group Os04g0504600 (Os04g0504600) mRNA, partial cds
CA718991.1|CA718991	NM_001059781.2	-	Os04g0504600	expressed protein	0.912	199	0	1	199	1419	1617	149	295	4e-79	Oryza sativa Japonica Group Os04g0504600 (Os04g0504600) mRNA, partial cds
CK211554.1|CK211554	NM_001059852.1	AP008210.2	Os04g0517000	expressed protein	0.886	378	8	341	711	230	606	166	329	6e-89	Oryza sativa Japonica Group Os04g0517000 (Os04g0517000) mRNA, complete cds
BJ209220.1|BJ209220	NM_001059877.1	AP008210.2	Os04g0522800	expressed protein	0.833	347	0	22	368	158	504	115	228	8e-59	Oryza sativa Japonica Group Os04g0522800 (Os04g0522800) mRNA, complete cds
BQ169873.1|BQ169873	NM_001059971.1	AP008210.2	Os04g0539100	expressed protein	0.92	89	1	289	376	925	1013	53	105	5e-22	Oryza sativa Japonica Group Os04g0539100 (Os04g0539100) mRNA, complete cds
CA612741.1|CA612741	NM_001060088.1	AP008210.2	Os04g0561600	expressed protein	1	21	0	87	107	251	271	21	42.1	0.005	Oryza sativa Japonica Group Os04g0561600 (Os04g0561600) mRNA, complete cds
CD883714.1|CD883714	NM_001060209.1	AP008210.2	Os04g0585000	expressed protein	0.957	23	0	54	76	557	579	19	38.2	0.065	Oryza sativa Japonica Group Os04g0585000 (Os04g0585000) mRNA, complete cds
BJ251173.1|BJ251173	NM_001060219.1	AP008210.2	Os04g0586200	expressed protein	0.896	134	0	533	666	75	208	78	155	1e-36	Oryza sativa Japonica Group Os04g0586200 (Os04g0586200) mRNA, complete cds
BJ285897.1|BJ285897	NM_001060219.1	AP008210.2	Os04g0586200	expressed protein	0.877	187	0	352	538	25	211	95	188	7e-47	Oryza sativa Japonica Group Os04g0586200 (Os04g0586200) mRNA, complete cds
CK216020.1|CK216020	NM_001060219.1	AP008210.2	Os04g0586200	expressed protein	0.838	185	0	565	749	25	209	65	129	1e-28	Oryza sativa Japonica Group Os04g0586200 (Os04g0586200) mRNA, complete cds
CK195596.1|CK195596	NM_001060246.1	AK069139.1	Os04g0591100	expressed protein	0.956	34	0	191	224	1333	1366	34	67.9	3e-10	Oryza sativa Japonica Group Os04g0591100 (Os04g0591100) mRNA, complete cds
CK208339.1|CK208339	NM_001060266.1	AP008210.2	Os04g0595100	expressed protein	0.844	292	0	268	559	1011	1302	88	174	2e-42	Oryza sativa Japonica Group Os04g0595100 (Os04g0595100) mRNA, complete cds
BE427906.1|BE427906	NM_001060354.1	AP008210.2	Os04g0609100	expressed protein	0.909	24	0	271	294	65	88	20	40.1	0.023	Oryza sativa Japonica Group Os04g0609100 (Os04g0609100) mRNA, partial cds
CA612861.1|CA612861	NM_001060539.1	AK062619.1	Os04g0635000	expressed protein	0.902	51	0	24	74	344	394	31	61.9	6e-09	Oryza sativa Japonica Group Os04g0635000 (Os04g0635000) mRNA, complete cds
CA619868.1|CA619868	NM_001060539.1	AK062619.1	Os04g0635000	expressed protein	0.919	37	0	294	330	349	385	25	50.1	5e-05	Oryza sativa Japonica Group Os04g0635000 (Os04g0635000) mRNA, complete cds
CA734839.1|CA734839	NM_001060652.1	AP008210.2	Os04g0655600	expressed protein	0.816	152	0	59	210	654	805	51	101	6e-21	Oryza sativa Japonica Group Os04g0655600 (Os04g0655600) mRNA, complete cds
CA639676.1|CA639676	NM_001060676.1	AP008210.2	Os04g0660100	expressed protein	1	27	0	382	408	1198	1224	27	54	3e-06	Oryza sativa Japonica Group Os04g0660100 (Os04g0660100) mRNA, complete cds
BJ254943.1|BJ254943	NM_001060765.1	AP008210.2	Os04g0673000	expressed protein	0.904	73	0	616	688	1141	1213	45	89.7	5e-17	Oryza sativa Japonica Group Os04g0673000 (Os04g0673000) mRNA, complete cds
BQ161583.1|BQ161583	NM_001060775.1	AK120940.1	Os04g0674500	expressed protein	1	18	0	98	115	1836	1853	18	36.2	0.4	Oryza sativa Japonica Group Os04g0674500 (Os04g0674500) mRNA, complete cds
BJ224927.1|BJ224927	NM_001060881.1	AP008210.2	Os04g0689500	expressed protein	0.818	132	0	6	137	905	1036	36	71.9	1e-11	Oryza sativa Japonica Group Os04g0689500 (Os04g0689500) mRNA, partial cds
CD925044.1|CD925044	NM_001060881.1	AP008210.2	Os04g0689500	expressed protein	0.821	151	0	53	203	886	1036	43	85.7	5e-16	Oryza sativa Japonica Group Os04g0689500 (Os04g0689500) mRNA, partial cds
BJ320308.1|BJ320308	NM_001060991.1	AP008211.2	Os05g0113400	expressed protein	0.868	273	0	372	644	1950	2222	129	256	4e-67	Oryza sativa Japonica Group Os05g0113400 (Os05g0113400) mRNA, partial cds
BM134970.1|BM134970	NM_001060992.1	AK120850.1	Os05g0113500	expressed protein	0.84	114	0	310	423	1310	1423	46	91.7	1e-17	Oryza sativa Japonica Group Os05g0113500 (Os05g0113500) mRNA, complete cds
CD912719.1|CD912719	NM_001061041.2	AK241639.1	Os05g0122700	expressed protein	0.903	144	0	311	454	136	279	88	174	1e-42	Oryza sativa Japonica Group Os05g0122700 (Os05g0122700) mRNA, complete cds
CD913737.1|CD913737	NM_001061041.2	AK241639.1	Os05g0122700	expressed protein	0.91	144	0	337	480	136	279	92	182	4e-45	Oryza sativa Japonica Group Os05g0122700 (Os05g0122700) mRNA, complete cds
BJ210428.1|BJ210428	NM_001061120.1	AK067812.1	Os05g0137300	expressed protein	0.822	219	0	13	231	1071	1289	63	125	7e-28	Oryza sativa Japonica Group Os05g0137300 (Os05g0137300) mRNA, complete cds
BJ309993.1|BJ309993	NM_001061168.1	AK063945.1	Os05g0145600	expressed protein	0.865	156	0	520	675	1270	1425	72	143	4e-33	Oryza sativa Japonica Group Os05g0145600 (Os05g0145600) mRNA, complete cds
BQ168716.1|BQ168716	NM_001061327.1	AC144738.2	Os05g0176700	expressed protein	0.937	126	0	354	479	294	419	94	186	2e-46	Oryza sativa Japonica Group Os05g0176700 (Os05g0176700) mRNA, complete cds
CK155644.1|CK155644	NM_001061340.1	-	Os05g0179800	expressed protein	0.817	507	0	322	828	669	1175	128	254	2e-66	Oryza sativa Japonica Group Os05g0179800 (Os05g0179800) mRNA, complete cds
CA653880.1|CA653880	NM_001061468.1	AK066642.1	Os05g0215600	expressed protein	0.809	351	0	120	470	438	788	84	167	2e-40	Oryza sativa Japonica Group Os05g0215600 (Os05g0215600) mRNA, complete cds
CD373928.1|CD373928	NM_001061518.1	AK107863.1	Os05g0232700	expressed protein	0.853	68	0	393	460	309	376	28	56	6e-07	Oryza sativa Japonica Group Os05g0232700 (Os05g0232700) mRNA, complete cds
CA650232.1|CA650232	NM_001061534.1	-	Os05g0241000	expressed protein	1	19	0	137	155	2317	2335	19	38.2	0.059	Oryza sativa Japonica Group Os05g0241000 (Os05g0241000) mRNA, complete cds
CK196801.1|CK196801	NM_001061709.1	AK101705.1	Os05g0316200	expressed protein	0.841	329	2	411	738	1261	1588	109	216	4e-55	Oryza sativa Japonica Group Os05g0316200 (Os05g0316200) mRNA, complete cds
CA601683.1|CA601683	NM_001061813.1	AC136221.2	Os05g0351500	expressed protein	1	20	0	61	80	106	125	20	40.1	0.022	Oryza sativa Japonica Group Os05g0351500 (Os05g0351500) mRNA, complete cds
BE404389.1|BE404389	NM_001061838.1	AC136999.2	Os05g0358500	expressed protein	0.927	96	0	7	102	1371	1466	68	135	8e-31	Oryza sativa Japonica Group Os05g0358500 (Os05g0358500) mRNA, complete cds
BJ320683.1|BJ320683	NM_001061978.1	-	Os05g0391200	expressed protein	0.861	483	0	187	669	891	1373	215	426	1e-118	Oryza sativa Japonica Group Os05g0391200 (Os05g0391200) mRNA, complete cds
CA497545.1|CA497545	NM_001062000.1	AC134932.2	Os05g0396900	expressed protein	0.891	193	1	282	474	1738	1929	97	192	3e-48	Oryza sativa Japonica Group Os05g0396900 (Os05g0396900) mRNA, complete cds
BJ284404.1|BJ284404	NM_001062002.1	AK062621.1	Os05g0397300	expressed protein	0.857	63	0	493	555	465	527	27	54	3e-06	Oryza sativa Japonica Group Os05g0397300 (Os05g0397300) mRNA, complete cds
CA678385.1|CA678385	NM_001062083.2	-	Os05g0414100	expressed protein	0.877	81	0	1	81	3078	3158	41	81.8	9e-15	Oryza sativa Japonica Group Os05g0414100 (Os05g0414100) mRNA, complete cds
BM134972.1|BM134972	NM_001062315.1	AK111286.1	Os05g0465000	expressed protein	0.928	69	0	85	153	227	295	49	97.6	2e-19	Oryza sativa Japonica Group Os05g0465000 (Os05g0465000) mRNA, complete cds
CD374031.1|CD374031	NM_001062315.1	AK111286.1	Os05g0465000	expressed protein	0.928	69	0	336	404	227	295	49	97.6	2e-19	Oryza sativa Japonica Group Os05g0465000 (Os05g0465000) mRNA, complete cds
CA657107.1|CA657107	NM_001062418.1	AK062393.1	Os05g0488000	expressed protein	0.884	38	0	88	125	193	230	22	44.1	0.002	Oryza sativa Japonica Group Os05g0488000 (Os05g0488000) mRNA, complete cds
BJ238856.1|BJ238856	NM_001062420.1	AC097175.2	Os05g0488500	expressed protein	1	28	0	212	239	750	777	28	56	3e-07	Oryza sativa Japonica Group Os05g0488500 (Os05g0488500) mRNA, complete cds
CK196888.1|CK196888	NM_001062470.1	AC112160.3	Os05g0496000	expressed protein	0.833	120	0	396	515	277	396	40	79.8	6e-14	Oryza sativa Japonica Group Os05g0496000 (Os05g0496000) mRNA, complete cds
CA680572.1|CA680572	NM_001062510.1	AC130597.2	Os05g0502500	expressed protein	0.859	128	0	1	128	499	626	56	111	1e-23	Oryza sativa Japonica Group Os05g0502500 (Os05g0502500) mRNA, complete cds
BJ284039.1|BJ284039	NM_001062622.1	AP008211.2	Os05g0524100	expressed protein	0.901	81	0	611	691	487	567	49	97.6	2e-19	Oryza sativa Japonica Group Os05g0524100 (Os05g0524100) mRNA, partial cds
BJ264698.1|BJ264698	NM_001062657.1	AK063846.1	Os05g0529400	expressed protein	0.836	250	0	441	690	288	537	86	170	2e-41	Oryza sativa Japonica Group Os05g0529400 (Os05g0529400) mRNA, complete cds
BQ237932.1|BQ237932	NM_001062685.2	AC121365.2	Os05g0534600	expressed protein	0.923	26	0	13	38	7	32	18	36.2	0.57	Oryza sativa Japonica Group Os05g0534600 (Os05g0534600) mRNA, complete cds
BJ251494.1|BJ251494	NM_001062805.1	AC093956.2	Os05g0554500	expressed protein	0.82	100	0	626	725	2645	2744	28	56	8e-07	Oryza sativa Japonica Group Os05g0554500 (Os05g0554500) mRNA, complete cds
CD374030.1|CD374030	NM_001063014.1	AK061980.1	Os05g0589000	expressed protein	0.854	48	0	196	243	1061	1108	20	40.1	0.045	Oryza sativa Japonica Group Os05g0589000 (Os05g0589000) mRNA, partial cds
BU100147.1|BU100147	NM_001063037.1	AK106591.1	Os05g0593300	expressed protein	0.829	181	6	537	717	1261	1435	50	99.6	6e-20	Oryza sativa Japonica Group Os05g0593300 (Os05g0593300) mRNA, complete cds
CA594435.1|CA594435	NM_001063135.1	AK120464.1	Os06g0113900	expressed protein	1	21	0	474	494	1376	1396	21	42.1	0.009	Oryza sativa Japonica Group Os06g0113900 (Os06g0113900) mRNA, complete cds
CK164589.1|CK164589	NM_001063135.1	AK120464.1	Os06g0113900	expressed protein	0.851	256	3	401	653	3378	3633	70	139	9e-32	Oryza sativa Japonica Group Os06g0113900 (Os06g0113900) mRNA, complete cds
CA654712.1|CA654712	NM_001063335.1	AP003767.3	Os06g0147100	expressed protein	0.897	39	0	115	153	172	210	23	46.1	0.0006	Oryza sativa Japonica Group Os06g0147100 (Os06g0147100) mRNA, complete cds
CA642245.1|CA642245	NM_001063546.1	AK099819.1	Os06g0186600	expressed protein	0.837	202	0	11	212	2906	3107	70	139	5e-32	Oryza sativa Japonica Group Os06g0186600 (Os06g0186600) mRNA, complete cds
CA697964.1|CA697964	NM_001063663.1	AP003458.4	Os06g0213400	expressed protein	0.915	329	14	89	404	181	508	169	335	5e-91	Oryza sativa Japonica Group Os06g0213400 (Os06g0213400) mRNA, complete cds
CA613502.1|CA613502	NM_001063889.1	AP003575.2	Os06g0268800	expressed protein	0.836	440	5	5	442	479	915	127	252	5e-66	Oryza sativa Japonica Group Os06g0268800 (Os06g0268800) mRNA, complete cds
AJ612650.1|AJ612650	NM_001064312.1	AP004749.2	Os06g0530200	expressed protein	0.887	141	0	19	159	252	392	77	153	3e-36	Oryza sativa Japonica Group Os06g0530200 (Os06g0530200) mRNA, complete cds
CD905696.1|CD905696	NM_001064312.1	AP004749.2	Os06g0530200	expressed protein	0.877	293	9	92	375	97	389	116	230	2e-59	Oryza sativa Japonica Group Os06g0530200 (Os06g0530200) mRNA, complete cds
CK215118.1|CK215118	NM_001064335.1	AP004809.3	Os06g0538900	expressed protein	0.863	350	0	344	693	146	495	158	313	2e-84	Oryza sativa Japonica Group Os06g0538900 (Os06g0538900) mRNA, complete cds
CA620875.1|CA620875	NM_001065113.1	AP008212.2	Os06g0714800	expressed protein	0.982	32	0	118	149	546	577	32	63.9	2e-09	Oryza sativa Japonica Group Os06g0714800 (Os06g0714800) mRNA, complete cds
BJ315680.1|BJ315680	NM_001065317.1	AP008213.2	Os07g0120800	expressed protein	1	20	0	3	22	3355	3374	20	40.1	0.021	Oryza sativa Japonica Group Os07g0120800 (Os07g0120800) mRNA, complete cds
BJ313455.1|BJ313455	NM_001065331.1	AP005165.4	Os07g0123300	expressed protein	0.915	59	0	243	301	123	181	39	77.8	2e-13	Oryza sativa Japonica Group Os07g0123300 (Os07g0123300) mRNA, complete cds
CA637764.1|CA637764	NM_001065444.1	AK062189.1	Os07g0152900	expressed protein	1	19	0	205	223	1073	1091	19	38.2	0.099	Oryza sativa Japonica Group Os07g0152900 (Os07g0152900) mRNA, complete cds
CK207612.1|CK207612	NM_001066312.1	-	Os07g0515700	expressed protein	1	19	0	126	144	1685	1703	19	38.2	0.3	Oryza sativa Japonica Group Os07g0515700 (Os07g0515700) mRNA, complete cds
BJ220008.1|BJ220008	NM_001066317.1	AP005320.3	Os07g0516300	expressed protein	0.933	30	0	570	599	145	174	22	44.1	0.003	Oryza sativa Japonica Group Os07g0516300 (Os07g0516300) mRNA, complete cds
CD912332.1|CD912332	NM_001066338.1	-	Os07g0520600	expressed protein	0.962	26	0	1	26	2674	2699	22	44.1	0.002	Oryza sativa Japonica Group Os07g0520600 (Os07g0520600) mRNA, complete cds
BQ160716.1|BQ160716	NM_001066574.1	AP003981.3	Os07g0569600	expressed protein	0.824	374	0	351	724	259	632	110	218	9e-56	Oryza sativa Japonica Group Os07g0569600 (Os07g0569600) mRNA, complete cds
CK169428.1|CK169428	NM_001066640.1	AP004276.3	Os07g0581300	expressed protein	0.847	459	4	395	851	1659	2115	160	317	2e-85	Oryza sativa Japonica Group Os07g0581300 (Os07g0581300) mRNA, complete cds
BJ275807.1|BJ275807	NM_001066895.1	AP004339.3	Os07g0631100	expressed protein	0.879	123	0	349	471	347	469	55	109	4e-23	Oryza sativa Japonica Group Os07g0631100 (Os07g0631100) mRNA, complete cds
CA653204.1|CA653204	NM_001066897.1	AP004339.3	Os07g0631300	expressed protein	0.859	92	0	244	335	258	349	40	79.8	4e-14	Oryza sativa Japonica Group Os07g0631300 (Os07g0631300) mRNA, complete cds
CA714425.1|CA714425	NM_001066897.1	AP004339.3	Os07g0631300	expressed protein	0.88	74	0	206	279	259	332	30	60	3e-08	Oryza sativa Japonica Group Os07g0631300 (Os07g0631300) mRNA, complete cds
AJ614291.1|AJ614291	NM_001066910.1	AP004334.2	Os07g0633600	expressed protein	1	19	0	618	636	821	839	19	38.2	0.19	Oryza sativa Japonica Group Os07g0633600 (Os07g0633600) mRNA, complete cds
CA661744.1|CA661744	NM_001067007.1	AP008213.2	Os07g0647800	expressed protein	0.892	381	8	2	381	481	854	186	369	1e-101	Oryza sativa Japonica Group Os07g0647800 (Os07g0647800) mRNA, complete cds
CK197564.1|CK197564	NM_001067076.1	AP005452.5	Os07g0661800	expressed protein	0.898	54	0	517	570	1515	1568	34	67.9	3e-10	Oryza sativa Japonica Group Os07g0661800 (Os07g0661800) mRNA, complete cds
BJ260620.1|BJ260620	NM_001067219.1	AP008213.2	Os07g0686500	expressed protein	1	18	0	158	175	1723	1740	18	36.2	0.28	Oryza sativa Japonica Group Os07g0686500 (Os07g0686500) mRNA, partial cds
CA670336.1|CA670336	NM_001067290.2	-	Os08g0100700	expressed protein	1	18	0	425	442	43	60	18	36.2	0.56	Oryza sativa Japonica Group Os08g0100700 (Os08g0100700) mRNA, partial cds
CD910658.1|CD910658	NM_001067313.1	AK064224.1	Os08g0104400	expressed protein	0.84	153	3	74	223	41	193	43	85.7	7e-16	Oryza sativa Japonica Group Os08g0104400 (Os08g0104400) mRNA, complete cds
CA729641.1|CA729641	NM_001067354.1	AP004584.3	Os08g0110400	expressed protein	0.876	339	3	6	344	992	1327	159	315	5e-85	Oryza sativa Japonica Group Os08g0110400 (Os08g0110400) mRNA, complete cds
CA607121.1|CA607121	NM_001067400.1	AP003925.3	Os08g0117900	expressed protein	0.853	129	0	15	143	845	973	53	105	7e-22	Oryza sativa Japonica Group Os08g0117900 (Os08g0117900) mRNA, complete cds
BQ168495.1|BQ168495	NM_001067441.1	AK108548.1	Os08g0127800	expressed protein	0.893	122	0	304	425	699	820	70	139	4e-32	Oryza sativa Japonica Group Os08g0127800 (Os08g0127800) mRNA, complete cds
CA725210.1|CA725210	NM_001067539.1	AK060448.1	Os08g0152500	expressed protein	1	18	0	95	112	831	848	18	36.2	0.41	Oryza sativa Japonica Group Os08g0152500 (Os08g0152500) mRNA, complete cds
CA604701.1|CA604701	NM_001067670.1	AP004692.2	Os08g0179900	expressed protein	0.889	180	0	5	184	488	667	100	198	8e-50	Oryza sativa Japonica Group Os08g0179900 (Os08g0179900) mRNA, complete cds
CK152049.1|CK152049	NM_001067670.1	AP004692.2	Os08g0179900	expressed protein	0.873	223	5	616	834	488	709	65	129	8e-29	Oryza sativa Japonica Group Os08g0179900 (Os08g0179900) mRNA, complete cds
CK212119.1|CK212119	NM_001067917.1	AK120666.1	Os08g0254900	expressed protein	0.827	533	2	303	834	432	963	153	303	3e-81	Oryza sativa Japonica Group Os08g0254900 (Os08g0254900) mRNA, complete cds
CD906368.1|CD906368	NM_001068066.1	AK107815.1	Os08g0320900	expressed protein	0.957	23	0	49	71	367	389	19	38.2	0.1	Oryza sativa Japonica Group Os08g0320900 (Os08g0320900) mRNA, complete cds
BQ609723.1|BQ609723	NM_001068200.1	AK106935.1	Os08g0374200	expressed protein	0.916	95	0	288	382	159	253	63	125	1e-27	Oryza sativa Japonica Group Os08g0374200 (Os08g0374200) mRNA, complete cds
CA646521.1|CA646521	NM_001068375.1	AP004463.2	Os08g0425800	expressed protein	0.87	131	0	1	131	556	686	63	125	7e-28	Oryza sativa Japonica Group Os08g0425800 (Os08g0425800) mRNA, complete cds
CK215871.1|CK215871	NM_001068375.1	AP004463.2	Os08g0425800	expressed protein	0.836	275	0	474	748	412	686	95	188	9e-47	Oryza sativa Japonica Group Os08g0425800 (Os08g0425800) mRNA, complete cds
CK195322.1|CK195322	NM_001068398.1	AP008214.2	Os08g0431500	expressed protein	0.949	312	0	377	688	110	421	248	492	1e-138	Oryza sativa Japonica Group Os08g0431500 (Os08g0431500) mRNA, partial cds
BE515980.1|BE515980	NM_001068399.1	AK103332.1	Os08g0431700	expressed protein	0.962	26	0	328	353	1406	1431	22	44.1	0.001	Oryza sativa Japonica Group Os08g0431700 (Os08g0431700) mRNA, complete cds
BJ283723.1|BJ283723	NM_001068596.2	AP004643.3	Os08g0481100	expressed protein	0.893	241	0	378	618	1076	1316	137	272	6e-72	Oryza sativa Japonica Group Os08g0481100 (Os08g0481100) mRNA, complete cds
BJ286236.1|BJ286236	NM_001068676.1	AP000364.1	Os08g0497900	expressed protein	0.829	70	0	300	369	1432	1501	22	44.1	0.002	Oryza sativa Japonica Group Os08g0497900 (Os08g0497900) mRNA, complete cds
BJ285371.1|BJ285371	NM_001068732.1	AK105183.1	Os08g0508600	expressed protein	0.843	145	0	419	563	345	489	49	97.6	2e-19	Oryza sativa Japonica Group Os08g0508600 (Os08g0508600) mRNA, complete cds
CA610951.1|CA610951	NM_001068888.1	AP008214.2	Os08g0535100	expressed protein	1	19	0	132	150	199	217	19	38.2	0.16	Oryza sativa Japonica Group Os08g0535100 (Os08g0535100) mRNA, complete cds
CD868823.1|CD868823	NM_001068888.1	AP008214.2	Os08g0535100	expressed protein	1	19	0	130	148	199	217	19	38.2	0.16	Oryza sativa Japonica Group Os08g0535100 (Os08g0535100) mRNA, complete cds
CA624514.1|CA624514	NM_001069080.1	AK065186.1	Os08g0567000	expressed protein	0.853	116	0	149	264	307	422	48	95.6	8e-19	Oryza sativa Japonica Group Os08g0567000 (Os08g0567000) mRNA, complete cds
CD889783.1|CD889783	NM_001069102.1	AK063582.1	Os09g0109600	expressed protein	0.92	50	0	110	159	228	277	34	67.9	2e-10	Oryza sativa Japonica Group Os09g0109600 (Os09g0109600) mRNA, complete cds
CK212935.1|CK212935	NM_001069102.1	AK063582.1	Os09g0109600	expressed protein	0.92	50	0	313	362	228	277	34	67.9	3e-10	Oryza sativa Japonica Group Os09g0109600 (Os09g0109600) mRNA, complete cds
BQ170042.1|BQ170042	NM_001069126.1	AP008215.2	Os09g0119100	expressed protein	0.834	169	0	335	503	738	906	57	113	3e-24	Oryza sativa Japonica Group Os09g0119100 (Os09g0119100) mRNA, complete cds
BQ579756.1|BQ579756	NM_001069146.1	AP005680.3	Os09g0127700	expressed protein	0.874	293	3	84	376	66	355	143	283	2e-75	Oryza sativa Japonica Group Os09g0127700 (Os09g0127700) mRNA, complete cds
CD868539.1|CD868539	NM_001069148.1	AP008215.2	Os09g0128400	expressed protein	0.869	84	0	125	208	1619	1702	44	87.7	2e-16	Oryza sativa Japonica Group Os09g0128400 (Os09g0128400) mRNA, complete cds
BJ293661.1|BJ293661	NM_001069550.1	AP008215.2	Os09g0369500	expressed protein	0.899	57	0	11	67	894	950	37	73.8	3e-12	Oryza sativa Japonica Group Os09g0369500 (Os09g0369500) mRNA, complete cds
BE399043.1|BE399043	NM_001069580.1	AP008215.2	Os09g0376800	expressed protein	1	18	0	348	365	71	88	18	36.2	0.42	Oryza sativa Japonica Group Os09g0376800 (Os09g0376800) mRNA, partial cds
CA679087.1|CA679087	NM_001069620.1	AK120392.1	Os09g0392000	expressed protein	0.914	303	0	3	305	1177	1479	199	394	1e-109	Oryza sativa Japonica Group Os09g0392000 (Os09g0392000) mRNA, complete cds
BJ292247.1|BJ292247	NM_001069641.1	AK111009.1	Os09g0397700	expressed protein	0.879	389	0	49	437	59	447	201	398	1e-110	Oryza sativa Japonica Group Os09g0397700 (Os09g0397700) mRNA, complete cds
BJ235708.1|BJ235708	NM_001069683.1	AP008215.2	Os09g0410400	expressed protein	1	18	0	553	570	819	836	18	36.2	0.59	Oryza sativa Japonica Group Os09g0410400 (Os09g0410400) mRNA, partial cds
CA674658.1|CA674658	NM_001069723.1	AK121336.1	Os09g0419100	expressed protein	0.958	24	0	54	77	1225	1248	20	40.1	0.02	Oryza sativa Japonica Group Os09g0419100 (Os09g0419100) mRNA, complete cds
CK196442.1|CK196442	NM_001069965.1	AP005399.3	Os09g0468900	expressed protein	0.861	275	2	496	769	385	658	111	220	3e-56	Oryza sativa Japonica Group Os09g0468900 (Os09g0468900) mRNA, complete cds
CK212269.1|CK212269	NM_001070060.1	AP008215.2	Os09g0487500	expressed protein	0.918	207	0	336	542	216	422	139	276	7e-73	Oryza sativa Japonica Group Os09g0487500 (Os09g0487500) mRNA, complete cds
BQ803283.1|BQ803283	NM_001070105.1	AK060116.1	Os09g0499000	expressed protein	0.861	398	18	225	607	317	711	112	222	5e-57	Oryza sativa Japonica Group Os09g0499000 (Os09g0499000) mRNA, complete cds
BQ160730.1|BQ160730	NM_001070677.1	DP000086.1	Os10g0140700	expressed protein	0.912	125	0	288	412	428	552	82	163	3e-39	Oryza sativa Japonica Group Os10g0140700 (Os10g0140700) mRNA, complete cds
CD490398.1|CD490398	NM_001070847.1	AC092387.6	Os10g0205700	expressed protein	0.877	179	0	369	547	550	728	71	141	2e-32	Oryza sativa Japonica Group Os10g0205700 (Os10g0205700) mRNA, complete cds
CD491664.1|CD491664	NM_001070852.1	AP008216.2	Os10g0207700	expressed protein	1	18	0	297	314	499	516	18	36.2	0.72	Oryza sativa Japonica Group Os10g0207700 (Os10g0207700) mRNA, partial cds
BJ228290.1|BJ228290	NM_001071062.1	AP008216.2	Os10g0395200	expressed protein	0.86	94	0	164	257	531	624	42	83.8	3e-15	Oryza sativa Japonica Group Os10g0395200 (Os10g0395200) mRNA, partial cds
BQ484076.1|BQ484076	NM_001071093.1	DP000086.1	Os10g0405300	expressed protein	0.881	67	0	281	347	467	533	35	69.9	3e-11	Oryza sativa Japonica Group Os10g0405300 (Os10g0405300) mRNA, complete cds
CA670356.1|CA670356	NM_001071259.1	-	Os10g0447900	expressed protein	0.872	141	0	15	155	1871	2011	69	137	2e-31	Oryza sativa Japonica Group Os10g0447900 (Os10g0447900) mRNA, complete cds
CD922484.1|CD922484	NM_001071259.1	-	Os10g0447900	expressed protein	1	20	0	189	208	2289	2308	20	40.1	0.015	Oryza sativa Japonica Group Os10g0447900 (Os10g0447900) mRNA, complete cds
BM135101.1|BM135101	NM_001071430.2	-	Os10g0485300	expressed protein	1	19	0	3	21	1731	1749	19	38.2	0.039	Oryza sativa Japonica Group Os10g0485300 (Os10g0485300) mRNA, partial cds
BJ287616.1|BJ287616	NM_001071456.1	AP008216.2	Os10g0489800	expressed protein	0.89	347	0	271	617	807	1153	195	387	1e-106	Oryza sativa Japonica Group Os10g0489800 (Os10g0489800) mRNA, partial cds
BG907873.1|BG907873	NM_001071544.1	DP000086.1	Os10g0505900	expressed protein	0.901	138	0	294	431	791	928	70	139	6e-32	Oryza sativa Japonica Group Os10g0505900 (Os10g0505900) mRNA, complete cds
CK193776.1|CK193776	NM_001071544.1	DP000086.1	Os10g0505900	expressed protein	0.877	66	1	514	578	1238	1303	26	52	1e-05	Oryza sativa Japonica Group Os10g0505900 (Os10g0505900) mRNA, complete cds
CK212919.1|CK212919	NM_001071598.1	AK103655.1	Os10g0516400	expressed protein	0.904	392	0	321	712	468	859	244	484	1e-135	Oryza sativa Japonica Group Os10g0516400 (Os10g0516400) mRNA, complete cds
BJ309333.1|BJ309333	NM_001071716.1	AC073166.7	Os10g0539700	expressed protein	0.96	25	0	574	598	1397	1421	21	42.1	0.01	Oryza sativa Japonica Group Os10g0539700 (Os10g0539700) mRNA, complete cds
CA741187.1|CA741187	NM_001071833.1	AK107224.1	Os10g0548100	expressed protein	0.91	62	0	41	102	826	887	34	67.9	1e-10	Oryza sativa Japonica Group Os10g0548100 (Os10g0548100) mRNA, complete cds
CA615862.1|CA615862	NM_001071907.1	AK070091.1	Os10g0559900	expressed protein	0.869	222	1	82	302	405	626	99	196	3e-49	Oryza sativa Japonica Group Os10g0559900 (Os10g0559900) mRNA, complete cds
CK213971.1|CK213971	NM_001072022.1	AC027037.6	Os10g0577400	expressed protein	1	22	0	821	842	944	965	22	44.1	0.005	Oryza sativa Japonica Group Os10g0577400 (Os10g0577400) mRNA, complete cds
BE430377.1|BE430377	NM_001072049.1	AK104136.1	Os10g0580900	expressed protein	0.886	267	3	322	585	781	1047	115	228	9e-59	Oryza sativa Japonica Group Os10g0580900 (Os10g0580900) mRNA, complete cds
AY226580.1|	NM_001072118.2	AP008217.2	Os11g0116200	expressed protein	0.857	119	0	317	435	311	429	51	101	1e-20	Oryza sativa Japonica Group Os11g0116200 (Os11g0116200) mRNA, complete cds
BQ804735.1|BQ804735	NM_001072118.2	AP008217.2	Os11g0116200	expressed protein	0.849	119	0	331	449	311	429	47	93.7	4e-18	Oryza sativa Japonica Group Os11g0116200 (Os11g0116200) mRNA, complete cds
CA635994.1|CA635994	NM_001072118.2	AP008217.2	Os11g0116200	expressed protein	0.842	114	0	30	143	311	424	42	83.8	2e-15	Oryza sativa Japonica Group Os11g0116200 (Os11g0116200) mRNA, complete cds
CD896324.1|CD896324	NM_001072118.2	AP008217.2	Os11g0116200	expressed protein	0.842	114	0	346	459	311	424	42	83.8	4e-15	Oryza sativa Japonica Group Os11g0116200 (Os11g0116200) mRNA, complete cds
AJ614702.1|AJ614702	NM_001072282.1	AC120307.3	Os11g0148600	expressed protein	0.833	108	0	1	108	532	639	36	71.9	7e-12	Oryza sativa Japonica Group Os11g0148600 (Os11g0148600) mRNA, complete cds
BJ302414.1|BJ302414	NM_001072377.1	AK066507.1	Os11g0168300	expressed protein	0.878	426	0	15	440	144	569	210	416	1e-115	Oryza sativa Japonica Group Os11g0168300 (Os11g0168300) mRNA, complete cds
CA716347.1|CA716347	NM_001074075.1	AP008217.2	Os11g0227000	expressed protein	1	18	0	113	130	154	171	18	36.2	0.4	Oryza sativa Japonica Group Os11g0227000 (Os11g0227000) mRNA, complete cds
BQ744038.1|BQ744038	NM_001074166.1	AK107906.1	Os11g0256200	expressed protein	0.845	390	2	37	424	168	557	139	276	4e-73	Oryza sativa Japonica Group Os11g0256200 (Os11g0256200) mRNA, complete cds
CA636826.1|CA636826	NM_001074533.1	-	Os11g0528200	expressed protein	0.85	510	11	1	506	429	931	173	343	2e-93	Oryza sativa Japonica Group Os11g0528200 (Os11g0528200) mRNA, complete cds
CD911296.1|CD911296	NM_001072685.1	AK063680.1	Os12g0147200	expressed protein	0.864	301	6	61	361	196	490	138	274	2e-72	Oryza sativa Japonica Group Os12g0147200 (Os12g0147200) mRNA, complete cds
BE445451.1|BE445451	NM_001072844.1	AP008218.2	Os12g0180400	expressed protein	0.899	207	0	1	207	98	304	123	244	1e-63	Oryza sativa Japonica Group Os12g0180400 (Os12g0180400) mRNA, complete cds
CK203265.1|CK203265	NM_001073128.1	AP008218.2	Os12g0289600	expressed protein	1	18	0	802	819	947	964	18	36.2	0.88	Oryza sativa Japonica Group Os12g0289600 (Os12g0289600) mRNA, complete cds
BQ168645.1|BQ168645	NM_001073253.1	DP000011.2	Os12g0453500	expressed protein	1	19	0	351	369	831	849	19	38.2	0.17	Oryza sativa Japonica Group Os12g0453500 (Os12g0453500) mRNA, complete cds
CA654124.1|CA654124	NM_001073304.1	AK102011.1	Os12g0481200	expressed protein	0.915	71	0	1	71	280	350	47	93.7	2e-18	Oryza sativa Japonica Group Os12g0481200 (Os12g0481200) mRNA, complete cds
CD490644.1|CD490644	NM_001073306.1	AK120590.1	Os12g0482500	expressed protein	1	20	0	67	86	1558	1577	20	40.1	0.046	Oryza sativa Japonica Group Os12g0482500 (Os12g0482500) mRNA, complete cds
BJ298411.1|BJ298411	NM_001073347.1	DP000011.2	Os12g0498900	expressed protein	0.96	25	0	548	572	30	54	21	42.1	0.011	Oryza sativa Japonica Group Os12g0498900 (Os12g0498900) mRNA, complete cds
CD862761.1|CD862761	NM_001073451.1	AP008218.2	Os12g0529900	expressed protein	0.807	233	0	346	578	389	621	53	105	9e-22	Oryza sativa Japonica Group Os12g0529900 (Os12g0529900) mRNA, partial cds
CA655198.1|CA655198	NM_001073551.1	DP000011.2	Os12g0560600	expressed protein	0.845	155	0	4	158	384	538	59	117	2e-25	Oryza sativa Japonica Group Os12g0560600 (Os12g0560600) mRNA, complete cds
CA719081.1|CA719081	NM_001073570.1	DP000011.2	Os12g0563600	expressed protein	0.825	209	3	187	392	154	362	46	91.7	1e-17	Oryza sativa Japonica Group Os12g0563600 (Os12g0563600) mRNA, complete cds
BQ168626.1|BQ168626	NM_001073719.1	AP008218.2	Os12g0596600	expressed protein	0.894	255	0	270	524	452	706	143	283	1e-75	Oryza sativa Japonica Group Os12g0596600 (Os12g0596600) mRNA, partial cds
BE443842.1|BE443842	NM_001073823.1	DP000011.2	Os12g0618300	expressed protein	0.864	88	0	433	520	1723	1810	40	79.8	5e-14	Oryza sativa Japonica Group Os12g0618300 (Os12g0618300) mRNA, complete cds
CA604681.1|CA604681	NM_001073842.1	DP000011.2	Os12g0623600	expressed protein	0.85	100	0	84	183	266	365	40	79.8	5e-14	Oryza sativa Japonica Group Os12g0623600 (Os12g0623600) mRNA, complete cds
CD873216.1|CD873216	NM_001073842.1	DP000011.2	Os12g0623600	expressed protein	0.858	47	0	464	510	764	810	23	46.1	0.0008	Oryza sativa Japonica Group Os12g0623600 (Os12g0623600) mRNA, complete cds
BJ246716.1|BJ246716	NM_001055588.1	AP008209.2	Os03g0162800	Fatty acid elongase, putative, expressed	0.914	174	3	1	174	907	1077	112	222	3e-57	Oryza sativa Japonica Group Os03g0162800 (Os03g0162800) mRNA, complete cds
BQ166456.1|BQ166456	NM_001074564.1	AK071015.1	Os11g0539000	F-box domain containing protein	0.958	24	0	244	267	233	256	20	40.1	0.019	Oryza sativa Japonica Group Os11g0539000 (Os11g0539000) mRNA, complete cds
CA594460.1|CA594460	NM_001053206.1	AP004798.2	Os02g0317300	F-box domain containing protein, expressed	0.855	62	0	104	165	900	961	26	52	8e-06	Oryza sativa Japonica Group Os02g0317300 (Os02g0317300) mRNA, complete cds
CK206212.1|CK206212	NM_001055019.1	AP004120.3	Os02g0813300	F-box domain containing protein, expressed	0.824	170	0	234	403	814	983	50	99.6	9e-20	Oryza sativa Japonica Group Os02g0813300 (Os02g0813300) mRNA, complete cds
BJ321669.1|BJ321669	NM_001065075.1	-	Os06g0709100	F-box domain containing protein, expressed	0.857	42	0	346	387	962	1003	18	36.2	0.71	Oryza sativa Japonica Group Os06g0709100 (Os06g0709100) mRNA, partial cds
CD887853.1|CD887853	NM_001065101.1	AP004678.3	Os06g0713400	F-box domain containing protein, expressed	1	18	0	320	337	1383	1400	18	36.2	0.53	Oryza sativa Japonica Group Os06g0713400 (Os06g0713400) mRNA, complete cds
BQ482787.1|BQ482787	NM_001066520.1	AP004270.3	Os07g0561300	F-box domain containing protein, expressed	0.881	59	1	179	237	1014	1071	27	54	2e-06	Oryza sativa Japonica Group Os07g0561300 (Os07g0561300) mRNA, complete cds
CK214007.1|CK214007	NM_001067951.1	AP008214.2	Os08g0269800	F-box domain containing protein, expressed	0.803	391	0	318	708	3148	3538	83	165	2e-39	Oryza sativa Japonica Group Os08g0269800 (Os08g0269800) mRNA, partial cds
CA664790.1|CA664790	NM_001072320.1	AC112209.4	Os11g0155100	F-box domain containing protein, expressed	0.882	51	0	1	51	1157	1207	27	54	2e-06	Oryza sativa Japonica Group Os11g0155100 (Os11g0155100) mRNA, complete cds
BF428823.1|BF428823	NM_001074732.1	DP000010.2	Os11g0593500	F-box domain containing protein, expressed	1	20	0	381	400	94	113	20	40.1	0.029	Oryza sativa Japonica Group Os11g0593500 (Os11g0593500) mRNA, complete cds
CA722225.1|CA722225	NM_001072599.1	AK068675.1	Os12g0129700	F-box domain containing protein, expressed	0.962	26	0	345	370	2116	2141	22	44.1	0.002	Oryza sativa Japonica Group Os12g0129700 (Os12g0129700) mRNA, complete cds
CA744031.1|CA744031	NM_001055298.1	AK104839.1	Os03g0116800	F-box family protein, putative, expressed	0.82	244	0	267	510	715	958	68	135	8e-31	Oryza sativa Japonica Group Os03g0116800 (Os03g0116800) mRNA, complete cds
CK163750.1|CK163750	NM_001070253.1	AP008215.2	Os09g0525300	F-box family protein, putative, expressed	0.855	525	1	320	844	735	1258	205	406	1e-112	Oryza sativa Japonica Group Os09g0525300 (Os09g0525300) mRNA, complete cds
CK208205.1|CK208205	NM_001059775.1	AP008210.2	Os04g0503500	F-box protein FBL2, putative, expressed	0.839	559	1	314	871	1498	2056	191	379	1e-104	Oryza sativa Japonica Group Os04g0503500 (Os04g0503500) mRNA, complete cds
CA713147.1|CA713147	NM_001067314.1	AK119206.1	Os08g0104600	Ferredoxin-1, chloroplast precursor, putative, expressed	0.958	24	0	195	218	210	233	20	40.1	0.021	Oryza sativa Japonica Group Os08g0104600 (Os08g0104600) mRNA, complete cds
CD453947.1|CD453947	NM_001065425.1	D87547.1	Os07g0147900	Ferredoxin-NADP reductase, embryo isozyme, chloroplast precursor, putative, expressed	0.896	515	1	187	700	737	1251	287	569	1e-161	Oryza sativa Japonica Group Os07g0147900 (Os07g0147900) mRNA, complete cds
CK205658.1|CK205658	NM_001058011.1	AK103965.1	Os03g0784700	Ferredoxin-NADP reductase, root isozyme, chloroplast precursor, putative, expressed	0.878	606	2	339	942	639	1244	284	563	1e-159	Oryza sativa Japonica Group Os03g0784700 (Os03g0784700) mRNA, complete cds
BJ271600.1|BJ271600	NM_001055746.1	AK068057.1	Os03g0187600	FH protein interacting protein FIP1, putative, expressed	0.971	35	1	6	39	859	893	23	46.1	0.0004	Oryza sativa Japonica Group Os03g0187600 (Os03g0187600) mRNA, complete cds
BG908939.1|BG908939	NM_001062854.1	AK061766.1	Os05g0562200	fiber protein Fb2, putative, expressed	0.911	77	0	541	617	657	733	49	97.6	2e-19	Oryza sativa Japonica Group Os05g0562200 (Os05g0562200) mRNA, complete cds
CA638607.1|CA638607	NM_001062854.1	AK061766.1	Os05g0562200	fiber protein Fb2, putative, expressed	0.88	261	3	25	282	473	733	123	244	1e-63	Oryza sativa Japonica Group Os05g0562200 (Os05g0562200) mRNA, complete cds
CK213147.1|CK213147	NM_001062854.1	AK061766.1	Os05g0562200	fiber protein Fb2, putative, expressed	0.864	292	4	581	869	443	733	114	226	6e-58	Oryza sativa Japonica Group Os05g0562200 (Os05g0562200) mRNA, complete cds
CD917473.1|CD917473	NM_001055088.1	AP008208.2	Os02g0821800	Fibrillarin-2, putative, expressed	0.888	232	0	183	414	1408	1639	108	214	1e-54	Oryza sativa Japonica Group Os02g0821800 (Os02g0821800) mRNA, partial cds
AW448067.1|AW448067	NM_001052078.1	AP003277.2	Os01g0972900	Fizzy-related protein homolog, putative, expressed	0.878	213	0	449	661	630	842	106	210	3e-53	Oryza sativa Japonica Group Os01g0972900 (Os01g0972900) mRNA, complete cds
BG908361.1|BG908361	NM_001062504.1	AK059889.1	Os05g0501300	Flavoprotein wrbA, putative, expressed	0.9	60	0	412	471	335	394	36	71.9	1e-11	Oryza sativa Japonica Group Os05g0501300 (Os05g0501300) mRNA, complete cds
BJ294874.1|BJ294874	NM_001062504.1	AK059889.1	Os05g0501300	Flavoprotein wrbA, putative, expressed	0.931	29	0	493	521	442	470	21	42.1	0.012	Oryza sativa Japonica Group Os05g0501300 (Os05g0501300) mRNA, complete cds
BQ166704.1|BQ166704	NM_001068034.1	AK063295.1	Os08g0304900	formamidopyrimidine-DNA glycosylase family protein, expressed	1	20	0	112	131	344	363	20	40.1	0.042	Oryza sativa Japonica Group Os08g0304900 (Os08g0304900) mRNA, complete cds
BJ253821.1|BJ253821	NM_001051625.1	-	Os01g0897700	Formin Homology 2 Domain containing protein, expressed	0.937	65	2	91	153	843	907	33	65.9	5e-10	Oryza sativa Japonica Group Os01g0897700 (Os01g0897700) mRNA, complete cds
CD921389.1|CD921389	NM_001056216.1	DP000009.2	Os03g0269900	fringe protein, putative, expressed	0.845	181	0	414	594	1525	1705	69	137	2e-31	Oryza sativa Japonica Group Os03g0269900 (Os03g0269900) mRNA, complete cds
BQ752620.1|BQ752620	NM_001051603.2	AP003407.3	Os01g0894300	Fructokinase, putative, expressed	0.875	329	0	393	721	827	1155	165	327	1e-88	Oryza sativa Japonica Group Os01g0894300 (Os01g0894300) mRNA, complete cds
BJ282675.1|BJ282675	NM_001051665.2	AP006531.3	Os01g0905800	Fructose-bisphosphate aldolase, cytoplasmic isozyme, putative, expressed	0.868	621	0	63	683	576	1196	293	581	1e-165	Oryza sativa Japonica Group Os01g0905800 (Os01g0905800) mRNA, complete cds
CA595236.1|CA595236	NM_001052730.1	AP004191.3	Os02g0196800	Fumarylacetoacetase, putative, expressed	0.808	515	0	90	604	693	1207	146	289	3e-77	Oryza sativa Japonica Group Os02g0196800 (Os02g0196800) mRNA, complete cds
BJ310139.1|BJ310139	NM_001073669.1	DP000011.2	Os12g0581800	G2/mitotic-specific cyclin C13-1, putative, expressed	0.82	394	0	283	676	814	1207	106	210	2e-53	Oryza sativa Japonica Group Os12g0581800 (Os12g0581800) mRNA, complete cds
CA713635.1|CA713635	NM_001058678.1	AP008210.2	Os04g0169100	GAF domain containing protein, expressed	0.814	113	0	7	119	2572	2684	29	58	1e-07	Oryza sativa Japonica Group Os04g0169100 (Os04g0169100) mRNA, partial cds
BJ295790.1|BJ295790	NM_001065853.1	AK109593.1	Os07g0259100	GAF domain containing protein, expressed	0.846	57	0	463	519	2283	2339	21	42.1	0.011	Oryza sativa Japonica Group Os07g0259100 (Os07g0259100) mRNA, complete cds
BJ296692.1|BJ296692	NM_001055388.1	DP000009.2	Os03g0130300	Gamma-thionin homolog PPT precursor, putative, expressed	0.957	46	0	387	432	131	176	38	75.8	7e-13	Oryza sativa Japonica Group Os03g0130300 (Os03g0130300) mRNA, complete cds
BQ804264.1|BQ804264	NM_001055388.1	DP000009.2	Os03g0130300	Gamma-thionin homolog PPT precursor, putative, expressed	0.809	230	0	25	254	44	273	54	107	2e-22	Oryza sativa Japonica Group Os03g0130300 (Os03g0130300) mRNA, complete cds
CD903155.1|CD903155	NM_001055388.1	DP000009.2	Os03g0130300	Gamma-thionin homolog PPT precursor, putative, expressed	0.936	47	0	183	229	132	178	35	69.9	5e-11	Oryza sativa Japonica Group Os03g0130300 (Os03g0130300) mRNA, complete cds
CA706836.1|CA706836	NM_001053019.1	AP005803.3	Os02g0260700	GAMYB-binding protein, putative, expressed	1	21	0	85	105	325	345	21	42.1	0.008	Oryza sativa Japonica Group Os02g0260700 (Os02g0260700) mRNA, complete cds
CA600585.1|CA600585	NM_001062606.1	AC130611.2	Os05g0520300	GATA zinc finger family protein, expressed	0.923	208	0	187	394	761	968	144	285	4e-76	Oryza sativa Japonica Group Os05g0520300 (Os05g0520300) mRNA, complete cds
CD374091.1|CD374091	NM_001064452.1	AP004729.3	Os06g0571800	GATA zinc finger family protein, expressed	0.958	71	0	507	577	1159	1229	59	117	2e-25	Oryza sativa Japonica Group Os06g0571800 (Os06g0571800) mRNA, complete cds
BJ263915.1|BJ263915	NM_001062486.1	AC130605.3	Os05g0498700	gda-1, putative, expressed	0.907	315	1	428	742	851	1164	187	371	1e-101	Oryza sativa Japonica Group Os05g0498700 (Os05g0498700) mRNA, complete cds
AJ611471.1|AJ611471	NM_001068421.1	AK065062.1	Os08g0436100	GDA1/CD39 family protein, expressed	0.96	25	0	77	101	298	322	21	42.1	0.01	Oryza sativa Japonica Group Os08g0436100 (Os08g0436100) mRNA, complete cds
CA640420.1|CA640420	NM_001068421.1	AK065062.1	Os08g0436100	GDA1/CD39 family protein, expressed	0.962	26	0	68	93	298	323	22	44.1	0.002	Oryza sativa Japonica Group Os08g0436100 (Os08g0436100) mRNA, complete cds
CK212125.1|CK212125	NM_001068421.1	AK065062.1	Os08g0436100	GDA1/CD39 family protein, expressed	0.962	26	0	523	548	298	323	22	44.1	0.005	Oryza sativa Japonica Group Os08g0436100 (Os08g0436100) mRNA, complete cds
CK213077.1|CK213077	NM_001063343.1	AK060175.1	Os06g0148200	GDSL-like Lipase/Acylhydrolase family protein, expressed	0.83	513	0	347	859	598	1110	165	327	2e-88	Oryza sativa Japonica Group Os06g0148200 (Os06g0148200) mRNA, complete cds
BJ286694.1|BJ286694	NM_001063393.1	AP008212.2	Os06g0157000	GDSL-like Lipase/Acylhydrolase family protein, expressed	0.848	276	0	215	490	817	1092	108	214	1e-54	Oryza sativa Japonica Group Os06g0157000 (Os06g0157000) mRNA, complete cds
BQ168398.1|BQ168398	NM_001063393.1	AP008212.2	Os06g0157000	GDSL-like Lipase/Acylhydrolase family protein, expressed	0.845	277	0	215	491	817	1093	105	208	6e-53	Oryza sativa Japonica Group Os06g0157000 (Os06g0157000) mRNA, complete cds
BQ171153.1|BQ171153	NM_001064120.1	AP005806.3	Os06g0351500	GDSL-like Lipase/Acylhydrolase family protein, expressed	0.847	157	0	281	437	1003	1159	61	121	1e-26	Oryza sativa Japonica Group Os06g0351500 (Os06g0351500) mRNA, complete cds
CA695214.1|CA695214	NM_001064320.1	AK059898.1	Os06g0531600	GDSL-like Lipase/Acylhydrolase family protein, expressed	0.836	305	1	2	305	808	1112	98	194	9e-49	Oryza sativa Japonica Group Os06g0531600 (Os06g0531600) mRNA, complete cds
CA603340.1|CA603340	NM_001069074.1	AP008214.2	Os08g0566000	GDSL-like Lipase/Acylhydrolase family protein, expressed	1	21	0	67	87	43	63	21	42.1	0.006	Oryza sativa Japonica Group Os08g0566000 (Os08g0566000) mRNA, complete cds
BQ237836.1|BQ237836	NM_001058407.1	AC092852.6	Os03g0844600	GDSL-motif lipase/hydrolase family protein, putative, expressed	0.889	90	0	347	436	1003	1092	50	99.6	4e-20	Oryza sativa Japonica Group Os03g0844600 (Os03g0844600) mRNA, complete cds
BJ253228.1|BJ253228	NM_001062109.1	AK100958.1	Os05g0419800	GDSL-motif lipase/hydrolase family protein, putative, expressed	0.911	135	0	201	335	1078	1212	87	172	5e-42	Oryza sativa Japonica Group Os05g0419800 (Os05g0419800) mRNA, complete cds
CD910001.1|CD910001	NM_001061135.1	AC105262.3	Os05g0140800	General stress protein 39, putative, expressed	0.86	321	3	231	551	777	1094	127	252	7e-66	Oryza sativa Japonica Group Os05g0140800 (Os05g0140800) mRNA, complete cds
CK205433.1|CK205433	NM_001070510.1	AK071860.1	Os09g0569100	Genetic modifier, putative, expressed	0.807	440	0	405	844	931	1370	100	198	1e-49	Oryza sativa Japonica Group Os09g0569100 (Os09g0569100) mRNA, complete cds
CA652856.1|CA652856	NM_001067699.1	AF141878.1	Os08g0190100	Germin-like protein subfamily 1 member 11 precursor, putative, expressed	0.833	168	0	1	168	580	747	56	111	8e-24	Oryza sativa Japonica Group Os08g0190100 (Os08g0190100) mRNA, complete cds
CA612895.1|CA612895	NM_001067692.1	AK059781.1	Os08g0189200	Germin-like protein subfamily 1 member 7 precursor, putative, expressed	0.955	22	0	333	354	15	36	18	36.2	0.41	Oryza sativa Japonica Group Os08g0189200 (Os08g0189200) mRNA, complete cds
CA615555.1|CA615555	NM_001067838.1	AK059812.1	Os08g0231400	Germin-like protein subfamily 1 member 7 precursor, putative, expressed	0.851	188	0	1	188	563	750	76	151	1e-35	Oryza sativa Japonica Group Os08g0231400 (Os08g0231400) mRNA, complete cds
CK216158.1|CK216158	NM_001058155.1	AK062698.1	Os03g0804500	Germin-like protein subfamily T member 1 precursor, putative	0.849	531	9	189	719	181	702	215	426	1e-118	Oryza sativa Japonica Group Os03g0804500 (Os03g0804500) mRNA, complete cds
BJ278255.1|BJ278255	NM_001066906.1	AP004339.3	Os07g0633100	glucan endo-1,3-beta-glucosidase 4 precursor, putative, expressed	0.852	308	0	242	549	532	839	109	216	4e-55	Oryza sativa Japonica Group Os07g0633100 (Os07g0633100) mRNA, complete cds
BJ211390.1|BJ211390	NM_001057399.2	AC133930.4	Os03g0669300	Glucan endo-1,3-beta-glucosidase 7 precursor, putative, expressed	0.89	84	0	4	87	576	659	40	79.8	3e-14	Oryza sativa Japonica Group Os03g0669300 (Os03g0669300) mRNA, complete cds
AJ610775.1|AJ610775	NM_001051892.1	AK068247.1	Os01g0940800	Glucan endo-1,3-beta-glucosidase GII precursor, putative, expressed	0.853	75	0	2	76	937	1011	31	61.9	6e-09	Oryza sativa Japonica Group Os01g0940800 (Os01g0940800) mRNA, complete cds
Y18212.1|	NM_001051907.1	AK070056.1	Os01g0944700	Glucan endo-1,3-beta-glucosidase GII precursor, putative, expressed	0.834	949	3	60	1008	93	1038	315	624	1e-178	Oryza sativa Japonica Group Os01g0944700 (Os01g0944700) mRNA, complete cds
CA627533.1|CA627533	NM_001065239.1	AK103047.1	Os07g0106200	Glucose transporter, putative, expressed	0.915	143	6	369	510	1377	1514	69	137	2e-31	Oryza sativa Japonica Group Os07g0106200 (Os07g0106200) mRNA, complete cds
BJ237777.1|BJ237777	NM_001062959.1	-	Os05g0580000	Glucose-1-phosphate adenylyltransferase large subunit 1, chloroplast precursor, putative, expressed	0.828	338	0	424	761	1622	1959	106	210	2e-53	Oryza sativa Japonica Group Os05g0580000 (Os05g0580000) mRNA, complete cds
BJ242477.1|BJ242477	NM_001062959.1	-	Os05g0580000	Glucose-1-phosphate adenylyltransferase large subunit 1, chloroplast precursor, putative, expressed	0.833	401	0	349	749	1559	1959	133	264	2e-69	Oryza sativa Japonica Group Os05g0580000 (Os05g0580000) mRNA, complete cds
BJ286460.1|BJ286460	NM_001065965.1	AK064867.1	Os07g0406300	Glucose-6-phosphate 1-dehydrogenase 2, chloroplast precursor, putative, expressed	0.852	128	0	398	525	1749	1876	53	105	8e-22	Oryza sativa Japonica Group Os07g0406300 (Os07g0406300) mRNA, complete cds
AF548741.1|	NM_001067687.1	AK060577.1	Os08g0187800	Glucose-6-phosphate/phosphate translocator 2, chloroplast precursor, putative, expressed	0.887	982	0	177	1158	424	1405	534	1059	0	Oryza sativa Japonica Group Os08g0187800 (Os08g0187800) mRNA, complete cds
BE517303.1|BE517303	NM_001060899.1	AP008210.2	Os04g0692000	glucose-6-phosphate/phosphate translocator, putative, expressed	0.894	143	1	431	573	1123	1264	67	133	3e-30	Oryza sativa Japonica Group Os04g0692000 (Os04g0692000) mRNA, complete cds
BJ281711.1|BJ281711	NM_001051095.1	AK105954.1	Os01g0805400	glucosyltransferase, putative, expressed	0.841	142	0	445	586	841	982	66	131	1e-29	Oryza sativa Japonica Group Os01g0805400 (Os01g0805400) mRNA, complete cds
CD917669.1|CD917669	NM_001072209.1	DP000010.2	Os11g0134500	Glutamate-rich WD repeat-containing protein 1, putative, expressed	0.854	541	3	187	727	172	709	223	442	1e-123	Oryza sativa Japonica Group Os11g0134500 (Os11g0134500) mRNA, complete cds
AY491970.1|	NM_001057602.1	AK063913.1	Os03g0712800	Glutamine synthetase root isozyme 2, putative, expressed	0.863	1009	0	132	1140	177	1185	457	906	0	Oryza sativa Japonica Group Os03g0712800 (Os03g0712800) mRNA, complete cds
BJ297605.1|BJ297605	NM_001057602.1	AK063913.1	Os03g0712800	Glutamine synthetase root isozyme 2, putative, expressed	0.865	561	0	170	730	625	1185	258	511	1e-144	Oryza sativa Japonica Group Os03g0712800 (Os03g0712800) mRNA, complete cds
BJ305759.1|BJ305759	NM_001053477.1	AK073461.1	Os02g0512400	glutaredoxin family protein, putative, expressed	0.927	55	0	91	145	522	576	39	77.8	1e-13	Oryza sativa Japonica Group Os02g0512400 (Os02g0512400) mRNA, complete cds
BQ166463.1|BQ166463	NM_001073475.1	AK063610.1	Os12g0538700	Glutaredoxin-like family protein, expressed	1	21	0	355	375	547	567	21	42.1	0.008	Oryza sativa Japonica Group Os12g0538700 (Os12g0538700) mRNA, complete cds
CD919637.1|CD919637	NM_001055592.1	AK103418.1	Os03g0163300	Glutathione reductase, chloroplast precursor, putative, expressed	0.858	282	1	368	649	1466	1746	118	234	1e-60	Oryza sativa Japonica Group Os03g0163300 (Os03g0163300) mRNA, complete cds
AF184059.1|	NM_001050874.1	AK058894.1	Os01g0764000	glutathione S-transferase GSTF2, putative, expressed	0.846	639	3	61	696	182	820	233	462	1e-129	Oryza sativa Japonica Group Os01g0764000 (Os01g0764000) mRNA, complete cds
BQ160663.1|BQ160663	NM_001071656.1	AK108376.1	Os10g0528100	glutathione S-transferase GSTU6, putative, expressed	1	18	0	48	65	768	785	18	36.2	0.25	Oryza sativa Japonica Group Os10g0528100 (Os10g0528100) mRNA, complete cds
CA733231.1|CA733231	NM_001071676.1	AK059760.1	Os10g0530900	glutathione S-transferase GSTU6, putative, expressed	0.885	200	0	286	485	546	745	111	220	2e-56	Oryza sativa Japonica Group Os10g0530900 (Os10g0530900) mRNA, complete cds
BT009443.1|	NM_001049588.1	AK063796.1	Os01g0369700	Glutathione S-transferase IV, putative, expressed	0.814	672	9	1	663	107	778	148	293	3e-78	Oryza sativa Japonica Group Os01g0369700 (Os01g0369700) mRNA, complete cds
CA611386.1|CA611386	NM_001049588.1	AK063796.1	Os01g0369700	Glutathione S-transferase IV, putative, expressed	0.829	152	0	75	226	172	323	52	103	2e-21	Oryza sativa Japonica Group Os01g0369700 (Os01g0369700) mRNA, complete cds
BJ267628.1|BJ267628	NM_001071673.1	AK109314.1	Os10g0530600	Glutathione S-transferase, N-terminal domain containing protein, expressed	0.864	54	0	455	508	504	557	30	60	4e-08	Oryza sativa Japonica Group Os10g0530600 (Os10g0530600) mRNA, complete cds
BJ273392.1|BJ273392	NM_001060606.1	AP008210.2	Os04g0647800	Glycerol kinase, putative, expressed	0.875	463	0	205	667	1282	1744	231	458	1e-128	Oryza sativa Japonica Group Os04g0647800 (Os04g0647800) mRNA, complete cds
CA681065.1|CA681065	NM_001057163.1	AC109601.9	Os03g0603600	Glycerophosphoryl diester phosphodiesterase family protein, expressed	0.878	41	0	9	49	993	1033	21	42.1	0.006	Oryza sativa Japonica Group Os03g0603600 (Os03g0603600) mRNA, complete cds
BQ743929.1|BQ743929	NM_001050870.1	AK061563.1	Os01g0763600	glycerophosphoryl diester phosphodiesterase family protein, putative, expressed	1	22	0	274	295	150	171	22	44.1	0.003	Oryza sativa Japonica Group Os01g0763600 (Os01g0763600) mRNA, complete cds
BQ161477.1|BQ161477	NM_001053483.1	-	Os02g0514500	glycerophosphoryl diester phosphodiesterase family protein, putative, expressed	0.874	95	0	463	557	559	653	47	93.7	3e-18	Oryza sativa Japonica Group Os02g0514500 (Os02g0514500) mRNA, complete cds
BJ306840.1|BJ306840	NM_001063253.1	AP003526.3	Os06g0134800	Glycine cleavage T-protein containing protein, expressed	0.83	417	0	314	730	777	1193	133	264	2e-69	Oryza sativa Japonica Group Os06g0134800 (Os06g0134800) mRNA, complete cds
BJ292155.1|BJ292155	NM_001067037.1	AP008213.2	Os07g0656200	Glycosyl hydrolase family 1 protein, expressed	0.891	137	0	14	150	1478	1614	77	153	2e-36	Oryza sativa Japonica Group Os07g0656200 (Os07g0656200) mRNA, partial cds
CD921471.1|CD921471	NM_001067037.1	AP008213.2	Os07g0656200	Glycosyl hydrolase family 1 protein, expressed	0.918	49	2	25	73	1568	1614	25	50.1	2e-05	Oryza sativa Japonica Group Os07g0656200 (Os07g0656200) mRNA, partial cds
CA638909.1|CA638909	NM_001070074.1	AP008215.2	Os09g0491100	Glycosyl hydrolase family 1 protein, expressed	1	18	0	76	93	497	514	18	36.2	0.58	Oryza sativa Japonica Group Os09g0491100 (Os09g0491100) mRNA, complete cds
CA647325.1|CA647325	NM_001073188.1	AK071058.1	Os12g0420100	Glycosyl hydrolase family 1 protein, expressed	1	19	0	541	559	1745	1763	19	38.2	0.16	Oryza sativa Japonica Group Os12g0420100 (Os12g0420100) mRNA, complete cds
CN009705.1|CN009705	NM_001059640.1	AP008210.2	Os04g0480900	glycosyl hydrolase family 5 protein, putative, expressed	0.813	294	0	106	399	1367	1660	74	147	3e-34	Oryza sativa Japonica Group Os04g0480900 (Os04g0480900) mRNA, complete cds
CK163798.1|CK163798	NM_001060326.1	AK059203.1	Os04g0604900	Glycosyl hydrolases family 16 protein, expressed	0.842	272	0	534	805	509	780	88	174	2e-42	Oryza sativa Japonica Group Os04g0604900 (Os04g0604900) mRNA, complete cds
BJ228146.1|BJ228146	NM_001067854.1	AK060654.1	Os08g0237000	Glycosyl hydrolases family 16 protein, expressed	0.91	111	0	200	310	791	901	72	143	3e-33	Oryza sativa Japonica Group Os08g0237000 (Os08g0237000) mRNA, complete cds
CA606310.1|CA606310	NM_001067854.1	AK060654.1	Os08g0237000	Glycosyl hydrolases family 16 protein, expressed	0.8	110	0	14	123	791	900	22	44.1	0.001	Oryza sativa Japonica Group Os08g0237000 (Os08g0237000) mRNA, complete cds
BG908113.1|BG908113	NM_001051409.1	AK103072.1	Os01g0860800	Glycosyl hydrolases family 17 protein, expressed	0.891	293	0	268	560	1112	1404	161	319	3e-86	Oryza sativa Japonica Group Os01g0860800 (Os01g0860800) mRNA, complete cds
CD877968.1|CD877968	NM_001051409.1	AK103072.1	Os01g0860800	Glycosyl hydrolases family 17 protein, expressed	0.862	484	0	167	650	448	931	216	428	1e-119	Oryza sativa Japonica Group Os01g0860800 (Os01g0860800) mRNA, complete cds
BQ168489.1|BQ168489	NM_001056749.1	AK120709.1	Os03g0374600	Glycosyl hydrolases family 17 protein, expressed	0.97	33	0	290	322	1530	1562	29	58	9e-08	Oryza sativa Japonica Group Os03g0374600 (Os03g0374600) mRNA, complete cds
BJ314280.1|BJ314280	NM_001067914.1	AP008214.2	Os08g0253800	glycosyl transferase family 2 protein, putative, expressed	0.862	138	0	17	154	1302	1439	62	123	3e-27	Oryza sativa Japonica Group Os08g0253800 (Os08g0253800) mRNA, partial cds
BQ161531.1|BQ161531	NM_001054645.1	AP004114.3	Os02g0745400	Glycosyl transferase family 8 protein, expressed	0.897	58	0	114	171	1431	1488	34	67.9	2e-10	Oryza sativa Japonica Group Os02g0745400 (Os02g0745400) mRNA, complete cds
BQ172170.1|BQ172170	NM_001055886.2	-	Os03g0211800	Glycosyl transferase family 8 protein, expressed	0.846	131	1	273	402	5703	5833	35	69.9	4e-11	Oryza sativa Japonica Group Os03g0211800 (Os03g0211800) mRNA, partial cds
CD879802.1|CD879802	NM_001056895.1	AC120529.3	Os03g0413400	Glycosyl transferase family 8 protein, expressed	0.843	581	20	121	687	1596	2170	139	276	5e-73	Oryza sativa Japonica Group Os03g0413400 (Os03g0413400) mRNA, complete cds
BJ308062.1|BJ308062	NM_001073655.1	DP000011.2	Os12g0578500	Glycosyl transferase family 8 protein, expressed	0.957	23	0	387	409	775	797	19	38.2	0.16	Oryza sativa Japonica Group Os12g0578500 (Os12g0578500) mRNA, complete cds
CK157787.1|CK157787	NM_001056388.1	AP008209.2	Os03g0300000	Glycosyltransferase 5, putative, expressed	0.858	252	0	354	605	784	1035	100	198	1e-49	Oryza sativa Japonica Group Os03g0300000 (Os03g0300000) mRNA, partial cds
CA723047.1|CA723047	NM_001058532.1	AP008210.2	Os04g0103100	Glycosyltransferase family 43 protein, expressed	0.969	32	0	209	240	208	239	29	58	1e-07	Oryza sativa Japonica Group Os04g0103100 (Os04g0103100) mRNA, complete cds
BJ296162.1|BJ296162	NM_001064946.1	AP008212.2	Os06g0687900	glycosyltransferase, putative, expressed	0.857	329	0	332	660	432	760	141	280	3e-74	Oryza sativa Japonica Group Os06g0687900 (Os06g0687900) mRNA, complete cds
CF133159.1|CF133159	NM_001071465.1	AK109476.1	Os10g0492200	glycosyltransferase, putative, expressed	0.912	58	0	689	746	463	520	50	99.6	6e-20	Oryza sativa Japonica Group Os10g0492200 (Os10g0492200) mRNA, complete cds
CA747120.1|CA747120	NM_001050559.1	AP003273.3	Os01g0708100	Glycylpeptide N-tetradecanoyltransferase 2, putative, expressed	0.886	80	4	225	303	1682	1758	29	58	9e-08	Oryza sativa Japonica Group Os01g0708100 (Os01g0708100) mRNA, complete cds
BJ296527.1|BJ296527	NM_001056255.1	AP008209.2	Os03g0277500	glyoxalase family protein, expressed	0.859	355	0	98	452	135	489	155	307	1e-82	Oryza sativa Japonica Group Os03g0277500 (Os03g0277500) mRNA, complete cds
CD915945.1|CD915945	NM_001056255.1	AP008209.2	Os03g0277500	glyoxalase family protein, expressed	0.879	372	0	172	543	118	489	192	381	1e-105	Oryza sativa Japonica Group Os03g0277500 (Os03g0277500) mRNA, complete cds
CD912963.1|CD912963	NM_001057353.2	-	Os03g0659300	glyoxalase family protein, expressed	0.888	134	0	2	135	291	424	74	147	2e-34	Oryza sativa Japonica Group Os03g0659300 (Os03g0659300) mRNA, complete cds
BJ210148.1|BJ210148	NM_001049874.1	AK061456.1	Os01g0559000	GM14633p, putative, expressed	0.903	233	0	316	548	324	556	149	295	4e-79	Oryza sativa Japonica Group Os01g0559000 (Os01g0559000) mRNA, complete cds
CA596449.1|CA596449	NM_001071463.2	AK241998.1	Os10g0491900	G-patch domain containing protein, expressed	0.917	48	0	28	75	389	436	32	63.9	1e-09	Oryza sativa Japonica Group Os10g0491900 (Os10g0491900) mRNA, complete cds
CA714845.1|CA714845	NM_001063239.1	AK070431.1	Os06g0133000	Granule-bound starch synthase 1, chloroplast precursor, putative, expressed	1	20	0	67	86	286	305	20	40.1	0.028	Oryza sativa Japonica Group Os06g0133000 (Os06g0133000) mRNA, complete cds
CA622584.1|CA622584	NM_001057487.1	AC097277.6	Os03g0690600	GRAS family transcription factor containing protein, expressed	1	18	0	177	194	1125	1142	18	36.2	0.37	Oryza sativa Japonica Group Os03g0690600 (Os03g0690600) mRNA, complete cds
CA729594.1|CA729594	NM_001075082.1	AK063519.1	Os11g0705900	GRAS family transcription factor containing protein, expressed	0.84	156	0	13	168	1809	1964	56	111	1e-23	Oryza sativa Japonica Group Os11g0705900 (Os11g0705900) mRNA, complete cds
CK216213.1|CK216213	NM_001055774.1	DP000009.2	Os03g0192400	GRIM-19 protein, expressed	0.881	223	0	513	735	226	448	99	196	5e-49	Oryza sativa Japonica Group Os03g0192400 (Os03g0192400) mRNA, complete cds
CA600530.1|CA600530	NM_001072817.1	-	Os12g0174100	Growth regulator protein, putative, expressed	0.874	119	0	13	131	1557	1675	59	117	2e-25	Oryza sativa Japonica Group Os12g0174100 (Os12g0174100) mRNA, complete cds
BJ306676.1|BJ306676	NM_001063153.1	AK103508.1	Os06g0116200	growth-regulating factor, putative, expressed	0.893	159	0	338	496	1095	1253	91	180	1e-44	Oryza sativa Japonica Group Os06g0116200 (Os06g0116200) mRNA, complete cds
CD891693.1|CD891693	NM_001072009.1	AC060755.9	Os10g0574800	GTPase activating protein, putative, expressed	0.839	250	3	28	274	1140	1389	64	127	2e-28	Oryza sativa Japonica Group Os10g0574800 (Os10g0574800) mRNA, complete cds
BJ222560.1|BJ222560	NM_001073548.1	AK060332.1	Os12g0560300	GTP-binding protein SAR1A, putative, expressed	0.922	227	0	84	310	486	712	151	299	2e-80	Oryza sativa Japonica Group Os12g0560300 (Os12g0560300) mRNA, complete cds
CK198986.1|CK198986	NM_001058348.1	AK073655.1	Os03g0833900	Guanine deaminase, putative, expressed	0.89	322	0	281	602	344	665	178	353	3e-96	Oryza sativa Japonica Group Os03g0833900 (Os03g0833900) mRNA, complete cds
CA725621.1|CA725621	NM_001062789.1	AK062179.1	Os05g0552300	Guanine nucleotide-binding protein beta subunit, putative, expressed	0.909	45	0	12	56	495	539	37	73.8	2e-12	Oryza sativa Japonica Group Os05g0552300 (Os05g0552300) mRNA, complete cds
CK205590.1|CK205590	NM_001058092.2	-	Os03g0796800	guanylate-binding family protein, putative, expressed	0.861	265	0	592	856	4294	4558	125	248	2e-64	Oryza sativa Japonica Group Os03g0796800 (Os03g0796800) mRNA, complete cds
CD913673.1|CD913673	NM_001062115.1	AC124836.2	Os05g0420900	GYF domain containing protein, expressed	0.926	27	0	310	336	1847	1873	19	38.2	0.18	Oryza sativa Japonica Group Os05g0420900 (Os05g0420900) mRNA, complete cds
BJ229242.1|BJ229242	NM_001066926.1	AK102460.1	Os07g0636000	H/ACA ribonucleoprotein complex subunit 4, putative, expressed	0.963	27	0	150	176	1417	1443	23	46.1	0.0002	Oryza sativa Japonica Group Os07g0636000 (Os07g0636000) mRNA, complete cds
CD938416.1|CD938416	NM_001066926.1	AK102460.1	Os07g0636000	H/ACA ribonucleoprotein complex subunit 4, putative, expressed	0.846	219	3	10	228	1230	1445	85	168	8e-41	Oryza sativa Japonica Group Os07g0636000 (Os07g0636000) mRNA, complete cds
BJ284862.1|BJ284862	NM_001064838.1	AP003628.3	Os06g0665100	haloacid dehalogenase-like hydrolase family protein, expressed	0.842	368	0	298	665	574	941	136	270	3e-71	Oryza sativa Japonica Group Os06g0665100 (Os06g0665100) mRNA, complete cds
BJ254301.1|BJ254301	NM_001052079.1	AP003277.2	Os01g0973000	haloacid dehalogenase-like hydrolase family protein, putative, expressed	0.867	353	0	271	623	745	1097	165	327	1e-88	Oryza sativa Japonica Group Os01g0973000 (Os01g0973000) mRNA, complete cds
BG908173.1|BG908173	NM_001048825.2	AP002537.2	Os01g0195400	Harpin-induced protein 1 containing protein, expressed	0.944	105	0	402	506	98	202	81	161	1e-38	Oryza sativa Japonica Group Os01g0195400 (Os01g0195400) mRNA, partial cds
AJ613206.1|AJ613206	NM_001060853.1	AK061257.1	Os04g0685400	Harpin-induced protein 1 containing protein, expressed	0.863	160	0	40	199	914	1073	72	143	3e-33	Oryza sativa Japonica Group Os04g0685400 (Os04g0685400) mRNA, complete cds
CA720594.1|CA720594	NM_001072740.1	AK107952.1	Os12g0159000	Harpin-induced protein 1 containing protein, expressed	1	17	0	34	50	685	701	17	34.2	0.8	Oryza sativa Japonica Group Os12g0159000 (Os12g0159000) mRNA, complete cds
BJ293603.1|BJ293603	NM_001048304.1	-	Os01g0105300	hAT family dimerisation domain containing protein	0.955	22	0	116	137	2371	2392	18	36.2	0.17	Oryza sativa Japonica Group Os01g0105300 (Os01g0105300) mRNA, complete cds
CD906189.1|CD906189	NM_001055136.1	AP004776.3	Os02g0828500	hAT family dimerisation domain containing protein, expressed	0.935	75	0	17	91	1055	1129	51	101	1e-20	Oryza sativa Japonica Group Os02g0828500 (Os02g0828500) mRNA, complete cds
CA697502.1|CA697502	NM_001067623.1	AP008214.2	Os08g0169700	HEAT repeat family protein, expressed	1	19	0	198	216	2667	2685	19	38.2	0.084	Oryza sativa Japonica Group Os08g0169700 (Os08g0169700) mRNA, complete cds
BJ215394.1|BJ215394	NM_001055272.1	AK103835.1	Os03g0113700	Heat shock 70 kDa protein, mitochondrial precursor, putative, expressed	0.797	291	0	252	542	1785	2075	55	109	5e-23	Oryza sativa Japonica Group Os03g0113700 (Os03g0113700) mRNA, complete cds
BJ296188.1|BJ296188	NM_001051292.2	AK243277.1	Os01g0840100	Heat shock cognate 70 kDa protein, putative, expressed	0.861	173	9	230	402	1931	2094	81	161	1e-38	Oryza sativa Japonica Group Os01g0840100 (Os01g0840100) mRNA, complete cds
BJ265952.1|BJ265952	NM_001056247.1	AK072830.1	Os03g0276500	Heat shock cognate 70 kDa protein, putative, expressed	0.906	647	3	97	743	1422	2065	402	797	0	Oryza sativa Japonica Group Os03g0276500 (Os03g0276500) mRNA, complete cds
BJ311158.1|BJ311158	NM_001075072.1	AC134045.2	Os11g0703900	Heat shock cognate 70 kDa protein, putative, expressed	0.918	475	0	243	717	1483	1957	319	632	1e-180	Oryza sativa Japonica Group Os11g0703900 (Os11g0703900) mRNA, complete cds
CA650100.1|CA650100	NM_001065563.1	AY344487.1	Os07g0178600	Heat shock factor protein HSF30, putative, expressed	0.896	29	0	224	252	1485	1513	25	50.1	3e-05	Oryza sativa Japonica Group Os07g0178600 (Os07g0178600) mRNA, complete cds
AF097363.1|	NM_001062601.1	AK105433.1	Os05g0519700	Heat shock protein 101, putative, expressed	0.916	2671	6	105	2772	183	2850	1761	3491	0	Oryza sativa Japonica Group Os05g0519700 (Os05g0519700) mRNA, complete cds
AF174433.1|	NM_001062601.1	AK105433.1	Os05g0519700	Heat shock protein 101, putative, expressed	0.852	2653	5	90	2738	186	2837	1059	2099	0	Oryza sativa Japonica Group Os05g0519700 (Os05g0519700) mRNA, complete cds
AJ603557.1|AJ603557	NM_001062601.1	AK105433.1	Os05g0519700	Heat shock protein 101, putative, expressed	0.816	177	3	1	174	2729	2905	35	69.9	3e-11	Oryza sativa Japonica Group Os05g0519700 (Os05g0519700) mRNA, complete cds
CD454661.1|CD454661	NM_001062499.1	AK110627.1	Os05g0500500	heat shock protein, putative, expressed	1	18	0	195	212	766	783	18	36.2	0.75	Oryza sativa Japonica Group Os05g0500500 (Os05g0500500) mRNA, complete cds
BJ273582.1|BJ273582	NM_001053538.1	AP004777.3	Os02g0527300	heat stress transcription factor A3, putative, expressed	0.864	147	0	228	374	1423	1569	67	133	4e-30	Oryza sativa Japonica Group Os02g0527300 (Os02g0527300) mRNA, complete cds
CD921955.1|CD921955	NM_001055545.1	AK105367.1	Os03g0156600	heavy metal-associated domain containing protein, expressed	0.892	83	1	379	461	389	470	43	85.7	6e-16	Oryza sativa Japonica Group Os03g0156600 (Os03g0156600) mRNA, complete cds
BJ295776.1|BJ295776	NM_001069272.1	AP008215.2	Os09g0272000	heavy metal-associated domain containing protein, expressed	0.889	99	0	528	626	270	368	47	93.7	3e-18	Oryza sativa Japonica Group Os09g0272000 (Os09g0272000) mRNA, partial cds
CD925351.1|CD925351	NM_001069272.1	AP008215.2	Os09g0272000	heavy metal-associated domain containing protein, expressed	0.938	32	0	115	146	638	669	24	48.1	0.0002	Oryza sativa Japonica Group Os09g0272000 (Os09g0272000) mRNA, partial cds
BJ277130.1|BJ277130	NM_001069536.1	AP008215.2	Os09g0364800	heavy-metal-associated domain-containing protein, putative, expressed	0.952	42	0	77	118	561	602	34	67.9	1e-10	Oryza sativa Japonica Group Os09g0364800 (Os09g0364800) mRNA, partial cds
BQ170093.1|BQ170093	NM_001071546.1	AK120420.1	Os10g0506100	heavy-metal-associated domain-containing protein, putative, expressed	0.904	209	0	289	497	169	377	129	256	3e-67	Oryza sativa Japonica Group Os10g0506100 (Os10g0506100) mRNA, complete cds
BJ220341.1|BJ220341	NM_001057450.1	AK107672.1	Os03g0683900	HECT-domain-containing protein, putative, expressed	0.943	35	0	599	633	1490	1524	27	54	3e-06	Oryza sativa Japonica Group Os03g0683900 (Os03g0683900) mRNA, complete cds
AJ611876.1|AJ611876	NM_001059522.1	AP008210.2	Os04g0459800	Helicase conserved C-terminal domain containing protein, expressed	0.958	24	0	204	227	1826	1849	20	40.1	0.022	Oryza sativa Japonica Group Os04g0459800 (Os04g0459800) mRNA, complete cds
BJ299348.1|BJ299348	NM_001061556.1	AK071717.1	Os05g0247900	helicase, putative, expressed	1	20	0	199	218	2754	2773	20	40.1	0.025	Oryza sativa Japonica Group Os05g0247900 (Os05g0247900) mRNA, complete cds
CA733064.1|CA733064	NM_001057666.1	AC145380.3	Os03g0725800	Helix-loop-helix DNA-binding domain containing protein, expressed	1	21	0	20	40	794	814	21	42.1	0.009	Oryza sativa Japonica Group Os03g0725800 (Os03g0725800) mRNA, complete cds
CA700693.1|CA700693	NM_001060428.1	AP008210.2	Os04g0618600	Helix-loop-helix DNA-binding domain containing protein, expressed	0.877	253	1	83	335	938	1189	125	248	8e-65	Oryza sativa Japonica Group Os04g0618600 (Os04g0618600) mRNA, complete cds
CA634194.1|CA634194	NM_001068725.1	AK100106.1	Os08g0506700	Helix-loop-helix DNA-binding domain containing protein, expressed	0.939	33	1	12	44	1859	1890	21	42.1	0.006	Oryza sativa Japonica Group Os08g0506700 (Os08g0506700) mRNA, complete cds
BJ294855.1|BJ294855	NM_001068824.1	AP003888.4	Os08g0524800	Helix-loop-helix DNA-binding domain containing protein, expressed	1	20	0	3	22	1750	1769	20	40.1	0.046	Oryza sativa Japonica Group Os08g0524800 (Os08g0524800) mRNA, complete cds
BJ256044.1|BJ256044	NM_001071917.1	AK068343.1	Os10g0561300	Hexose carrier protein HEX6, putative, expressed	0.881	101	2	27	127	1596	1694	46	91.7	1e-17	Oryza sativa Japonica Group Os10g0561300 (Os10g0561300) mRNA, complete cds
BT009497.1|	NM_001054692.1	AP005012.3	Os02g0754700	histidyl-tRNA synthetase family protein, expressed	0.878	804	0	5	808	701	1504	412	817	0	Oryza sativa Japonica Group Os02g0754700 (Os02g0754700) mRNA, complete cds
BE416616.1|BE416616	NM_001062304.1	AK058686.1	Os05g0462700	Histone H4, putative, expressed	0.958	310	0	39	348	107	416	258	511	1e-144	Oryza sativa Japonica Group Os05g0462700 (Os05g0462700) mRNA, complete cds
BJ216862.1|BJ216862	NM_001062304.1	AK058686.1	Os05g0462700	Histone H4, putative, expressed	0.964	309	0	98	406	108	416	265	525	1e-148	Oryza sativa Japonica Group Os05g0462700 (Os05g0462700) mRNA, complete cds
BJ240295.1|BJ240295	NM_001062304.1	AK058686.1	Os05g0462700	Histone H4, putative, expressed	0.964	309	0	151	459	108	416	265	525	1e-148	Oryza sativa Japonica Group Os05g0462700 (Os05g0462700) mRNA, complete cds
BJ320207.1|BJ320207	NM_001062304.1	AK058686.1	Os05g0462700	Histone H4, putative, expressed	0.952	310	0	108	417	107	416	250	496	1e-139	Oryza sativa Japonica Group Os05g0462700 (Os05g0462700) mRNA, complete cds
CA651992.1|CA651992	NM_001067135.1	AK065980.1	Os07g0671700	Histone-arginine methyltransferase CARM1, putative, expressed	0.955	22	0	281	302	1306	1327	18	36.2	0.35	Oryza sativa Japonica Group Os07g0671700 (Os07g0671700) mRNA, complete cds
CK205663.1|CK205663	NM_001067135.1	AK065980.1	Os07g0671700	Histone-arginine methyltransferase CARM1, putative, expressed	0.876	355	3	504	855	1313	1667	157	311	1e-83	Oryza sativa Japonica Group Os07g0671700 (Os07g0671700) mRNA, complete cds
BQ172372.1|BQ172372	NM_001072550.1	AP008218.2	Os12g0120200	HIT domain containing protein	1	19	0	151	169	2056	2074	19	38.2	0.073	Oryza sativa Japonica Group Os12g0120200 (Os12g0120200) mRNA, partial cds
CD938080.1|CD938080	NM_001069971.1	AP005574.3	Os09g0470500	Homeobox associated leucine zipper family protein, expressed	0.902	83	0	394	476	1025	1107	63	125	1e-27	Oryza sativa Japonica Group Os09g0470500 (Os09g0470500) mRNA, complete cds
CK200966.1|CK200966	NM_001054543.1	AK119592.1	Os02g0729700	Homeobox domain containing protein, expressed	0.934	76	0	536	611	1413	1488	56	111	2e-23	Oryza sativa Japonica Group Os02g0729700 (Os02g0729700) mRNA, complete cds
CA639869.1|CA639869	NM_001067876.1	AP005249.3	Os08g0242400	Homeobox domain containing protein, expressed	0.898	49	0	100	148	970	1018	29	58	2e-07	Oryza sativa Japonica Group Os08g0242400 (Os08g0242400) mRNA, complete cds
BF293168.1|BF293168	NM_001070271.1	AP008215.2	Os09g0528200	Homeobox domain containing protein, expressed	1	18	0	73	90	602	619	18	36.2	0.34	Oryza sativa Japonica Group Os09g0528200 (Os09g0528200) mRNA, partial cds
CD454466.1|CD454466	NM_001070271.1	AP008215.2	Os09g0528200	Homeobox domain containing protein, expressed	0.902	41	0	399	439	592	632	25	50.1	3e-05	Oryza sativa Japonica Group Os09g0528200 (Os09g0528200) mRNA, partial cds
BJ216892.1|BJ216892	NM_001063287.1	AK059116.1	Os06g0140400	Homeobox-leucine zipper protein HAT3, putative, expressed	1	18	0	547	564	863	880	18	36.2	0.62	Oryza sativa Japonica Group Os06g0140400 (Os06g0140400) mRNA, complete cds
CA649902.1|CA649902	NM_001071643.1	AK121075.1	Os10g0524400	HOTHEAD protein precursor, putative, expressed	1	19	0	46	64	3639	3657	19	38.2	0.1	Oryza sativa Japonica Group Os10g0524400 (Os10g0524400) mRNA, complete cds
BJ296892.1|BJ296892	NM_001052905.1	AK106488.1	Os02g0232000	HSF-type DNA-binding domain containing protein, expressed	0.875	100	0	493	592	544	643	48	95.6	8e-19	Oryza sativa Japonica Group Os02g0232000 (Os02g0232000) mRNA, complete cds
CD373418.1|CD373418	NM_001052905.1	AK106488.1	Os02g0232000	HSF-type DNA-binding domain containing protein, expressed	0.881	101	0	416	516	543	643	53	105	9e-22	Oryza sativa Japonica Group Os02g0232000 (Os02g0232000) mRNA, complete cds
CK208279.1|CK208279	NM_001052905.1	AK106488.1	Os02g0232000	HSF-type DNA-binding domain containing protein, expressed	0.847	249	0	544	792	105	353	97	192	8e-48	Oryza sativa Japonica Group Os02g0232000 (Os02g0232000) mRNA, complete cds
BJ239127.1|BJ239127	NM_001058087.1	AC092076.7	Os03g0795900	HSF-type DNA-binding domain containing protein, expressed	0.904	52	0	609	660	1549	1600	32	63.9	3e-09	Oryza sativa Japonica Group Os03g0795900 (Os03g0795900) mRNA, complete cds
CK211827.1|CK211827	NM_001068958.1	AY344484.1	Os08g0546800	HSF-type DNA-binding domain containing protein, expressed	1	19	0	914	932	1223	1241	19	38.2	0.31	Oryza sativa Japonica Group Os08g0546800 (Os08g0546800) mRNA, complete cds
CK213020.1|CK213020	NM_001048487.2	AP003250.3	Os01g0135900	Hsp20/alpha crystallin family protein, expressed	0.919	75	0	622	696	225	299	47	93.7	5e-18	Oryza sativa Japonica Group Os01g0135900 (Os01g0135900) mRNA, complete cds
AF104107.1|	NM_001054710.1	AK064389.1	Os02g0758000	Hsp20/alpha crystallin family protein, expressed	0.91	271	3	417	684	455	725	145	287	1e-76	Oryza sativa Japonica Group Os02g0758000 (Os02g0758000) mRNA, complete cds
BQ579599.1|BQ579599	NM_001054852.1	AP004849.3	Os02g0782500	Hsp20/alpha crystallin family protein, expressed	0.869	369	9	267	635	213	572	168	333	2e-90	Oryza sativa Japonica Group Os02g0782500 (Os02g0782500) mRNA, complete cds
CA708152.1|CA708152	NM_001063835.1	AP005518.3	Os06g0253100	Hsp20/alpha crystallin family protein, expressed	0.935	31	0	6	36	428	458	23	46.1	0.0004	Oryza sativa Japonica Group Os06g0253100 (Os06g0253100) mRNA, complete cds
AB115913.1|	NM_001068539.2	-	Os08g0467500	HVA22 protein, putative, expressed	0.938	162	0	297	458	159	320	122	242	6e-63	Oryza sativa Japonica Group Os08g0467500 (Os08g0467500) mRNA, complete cds
BJ273999.1|BJ273999	NM_001063739.1	AK061806.1	Os06g0226600	HVA22-like protein a, putative, expressed	0.917	48	0	197	244	694	741	32	63.9	3e-09	Oryza sativa Japonica Group Os06g0226600 (Os06g0226600) mRNA, complete cds
CA733493.1|CA733493	NM_001074471.1	AK071051.1	Os11g0498600	HVA22-like protein e, putative, expressed	0.914	314	0	96	409	98	411	210	416	1e-115	Oryza sativa Japonica Group Os11g0498600 (Os11g0498600) mRNA, complete cds
CK215676.1|CK215676	NM_001074471.1	AK071051.1	Os11g0498600	HVA22-like protein e, putative, expressed	0.912	203	1	451	653	210	411	131	260	3e-68	Oryza sativa Japonica Group Os11g0498600 (Os11g0498600) mRNA, complete cds
CA645042.1|CA645042	NM_001049157.1	AK058528.1	Os01g0255100	hydrolase, alpha/beta fold family protein, expressed	0.834	241	0	6	246	1015	1255	81	161	1e-38	Oryza sativa Japonica Group Os01g0255100 (Os01g0255100) mRNA, complete cds
BQ161912.1|BQ161912	NM_001055841.1	DP000009.2	Os03g0203200	hydrolase, alpha/beta fold family protein, expressed	0.938	48	0	322	369	1104	1151	36	71.9	7e-12	Oryza sativa Japonica Group Os03g0203200 (Os03g0203200) mRNA, complete cds
BQ168692.1|BQ168692	NM_001055841.1	DP000009.2	Os03g0203200	hydrolase, alpha/beta fold family protein, expressed	0.91	333	1	157	489	821	1152	209	414	1e-115	Oryza sativa Japonica Group Os03g0203200 (Os03g0203200) mRNA, complete cds
CK212345.1|CK212345	NM_001064128.1	AP003574.3	Os06g0354700	hydrolase, alpha/beta fold family protein, expressed	0.847	494	0	353	846	1035	1528	174	345	9e-94	Oryza sativa Japonica Group Os06g0354700 (Os06g0354700) mRNA, complete cds
BJ249336.1|BJ249336	NM_001066852.1	AK107120.1	Os07g0622700	hydrolase, alpha/beta fold family protein, expressed	0.794	243	0	367	609	740	982	43	85.7	8e-16	Oryza sativa Japonica Group Os07g0622700 (Os07g0622700) mRNA, complete cds
CA596219.1|CA596219	NM_001062727.1	AC104713.3	Os05g0542200	hydrolase, alpha/beta fold family protein, putative, expressed	0.879	99	0	8	106	1421	1519	51	101	1e-20	Oryza sativa Japonica Group Os05g0542200 (Os05g0542200) mRNA, complete cds
CK213893.1|CK213893	NM_001054573.1	AP005319.3	Os02g0734300	hydrolase, NUDIX family protein, expressed	0.864	354	1	476	829	185	537	158	313	3e-84	Oryza sativa Japonica Group Os02g0734300 (Os02g0734300) mRNA, complete cds
AJ615548.1|AJ615548	NM_001066925.1	AK121089.1	Os07g0635900	Hydrophobic protein LTI6B, putative, expressed	0.955	153	0	37	189	146	298	141	280	2e-74	Oryza sativa Japonica Group Os07g0635900 (Os07g0635900) mRNA, complete cds
BJ260749.1|BJ260749	NM_001066925.1	AK121089.1	Os07g0635900	Hydrophobic protein LTI6B, putative, expressed	0.956	153	0	53	205	146	298	141	280	2e-74	Oryza sativa Japonica Group Os07g0635900 (Os07g0635900) mRNA, complete cds
BT009184.1|	NM_001049231.1	AP008207.2	Os01g0269000	Hydroxymethylglutaryl-CoA lyase, mitochondrial precursor, putative, expressed	0.856	418	0	18	435	1071	1488	178	353	3e-96	Oryza sativa Japonica Group Os01g0269000 (Os01g0269000) mRNA, complete cds
BJ320080.1|BJ320080	NM_001071485.1	AC068950.11	Os10g0495300	hydroxyproline-rich glycoprotein family protein, putative, expressed	0.944	36	0	208	243	2737	2772	28	56	6e-07	Oryza sativa Japonica Group Os10g0495300 (Os10g0495300) mRNA, partial cds
BJ228868.1|BJ228868	NM_001185198.1	-	Os01g0109750	hypothetical protein	0.831	118	0	396	513	213	330	39	77.8	2e-13	Oryza sativa Japonica Group Os01g0109750 (Os01g0109750) mRNA, complete cds
CD373847.1|CD373847	NM_001048345.1	AP002882.2	Os01g0112000	hypothetical protein	0.931	54	0	576	629	120	173	46	91.7	1e-17	Oryza sativa Japonica Group Os01g0112000 (Os01g0112000) mRNA, complete cds
CD452669.1|CD452669	NM_001185205.1	-	Os01g0112500	hypothetical protein	0.849	383	1	350	731	803	1185	119	236	4e-61	Oryza sativa Japonica Group Os01g0112500 (Os01g0112500) mRNA, partial cds
BQ841934.1|BQ841934	NM_001048391.1	AP002747.2	Os01g0117900	hypothetical protein	1	21	0	70	90	1082	1102	21	42.1	0.007	Oryza sativa Japonica Group Os01g0117900 (Os01g0117900) mRNA, complete cds
CK208414.1|CK208414	NM_001185225.1	-	Os01g0124601	hypothetical protein	0.967	34	0	200	233	407	440	30	60	9e-08	Oryza sativa Japonica Group Os01g0124601 (Os01g0124601) mRNA, partial cds
CA635814.1|CA635814	NM_001048453.1	AP002538.2	Os01g0129600	hypothetical protein	0.883	172	2	121	291	1	171	81	161	1e-38	Oryza sativa Japonica Group Os01g0129600 (Os01g0129600) mRNA, complete cds
BJ290133.1|BJ290133	NM_001048463.1	AP002526.1	Os01g0131900	hypothetical protein	0.893	56	0	58	113	1	56	32	63.9	3e-09	Oryza sativa Japonica Group Os01g0131900 (Os01g0131900) mRNA, complete cds
BQ802889.1|BQ802889	NM_001048463.1	AP002526.1	Os01g0131900	hypothetical protein	0.847	59	0	67	125	1	59	23	46.1	0.0007	Oryza sativa Japonica Group Os01g0131900 (Os01g0131900) mRNA, complete cds
BQ803804.1|BQ803804	NM_001048463.1	AP002526.1	Os01g0131900	hypothetical protein	0.857	56	0	45	100	1	56	24	48.1	0.0002	Oryza sativa Japonica Group Os01g0131900 (Os01g0131900) mRNA, complete cds
CA661253.1|CA661253	NM_001048509.1	-	Os01g0138900	hypothetical protein	0.881	285	1	1	285	1040	1323	145	287	1e-76	Oryza sativa Japonica Group Os01g0138900 (Os01g0138900) mRNA, complete cds
BJ275632.1|BJ275632	NM_001048558.1	AP008207.2	Os01g0149200	hypothetical protein	1	18	0	196	213	691	708	18	36.2	0.38	Oryza sativa Japonica Group Os01g0149200 (Os01g0149200) mRNA, complete cds
BQ806459.1|BQ806459	NM_001048693.1	AP003215.3	Os01g0173600	hypothetical protein	0.894	312	0	317	628	143	454	180	357	2e-97	Oryza sativa Japonica Group Os01g0173600 (Os01g0173600) mRNA, complete cds
CA695961.1|CA695961	NM_001048713.1	AP002523.1	Os01g0176100	hypothetical protein	0.817	225	1	26	249	1282	1506	53	105	6e-22	Oryza sativa Japonica Group Os01g0176100 (Os01g0176100) mRNA, complete cds
CA727819.1|CA727819	NM_001049252.2	AP000837.1	Os01g0274100	hypothetical protein	1	21	0	173	193	785	805	21	42.1	0.01	Oryza sativa Japonica Group Os01g0274100 (Os01g0274100) mRNA, complete cds
BJ227360.1|BJ227360	NM_001049519.2	-	Os01g0351200	hypothetical protein	0.859	411	6	231	635	5536	5946	160	317	1e-85	Oryza sativa Japonica Group Os01g0351200 (Os01g0351200) mRNA, partial cds
BJ270917.1|BJ270917	NM_001049535.2	-	Os01g0356000	hypothetical protein	0.943	35	0	22	56	2537	2571	27	54	2e-06	Oryza sativa Japonica Group Os01g0356000 (Os01g0356000) mRNA, partial cds
CA622352.1|CA622352	NM_001049632.2	AP003854.2	Os01g0384300	hypothetical protein	0.854	219	0	6	224	1448	1666	98	194	6e-49	Oryza sativa Japonica Group Os01g0384300 (Os01g0384300) mRNA, complete cds
BJ231542.1|BJ231542	NM_001049833.1	AK122050.1	Os01g0550000	hypothetical protein	0.864	383	0	331	713	1002	1384	176	349	4e-95	Oryza sativa Japonica Group Os01g0550000 (Os01g0550000) mRNA, complete cds
AJ610724.1|AJ610724	NM_001049842.2	-	Os01g0551400	hypothetical protein	0.892	83	0	144	226	162	244	47	93.7	3e-18	Oryza sativa Japonica Group Os01g0551400 (Os01g0551400) mRNA, complete cds
BE497900.1|BE497900	NM_001049842.2	-	Os01g0551400	hypothetical protein	0.892	83	0	258	340	162	244	47	93.7	2e-18	Oryza sativa Japonica Group Os01g0551400 (Os01g0551400) mRNA, complete cds
CK196805.1|CK196805	NM_001185534.1	-	Os01g0615050	hypothetical protein	0.889	72	0	429	500	88	159	40	79.8	7e-14	Oryza sativa Japonica Group Os01g0615050 (Os01g0615050) mRNA, partial cds
BQ161027.1|BQ161027	NM_001185549.1	-	Os01g0636600	hypothetical protein	1	20	0	144	163	5861	5880	20	40.1	0.039	Oryza sativa Japonica Group Os01g0636600 (Os01g0636600) mRNA, partial cds
BJ288259.1|BJ288259	NM_001050232.1	AY549310.1	Os01g0644200	hypothetical protein	0.863	219	0	69	287	140	358	99	196	2e-49	Oryza sativa Japonica Group Os01g0644200 (Os01g0644200) mRNA, complete cds
CD921849.1|CD921849	NM_001050232.1	AY549310.1	Os01g0644200	hypothetical protein	0.874	223	0	107	329	140	362	111	220	2e-56	Oryza sativa Japonica Group Os01g0644200 (Os01g0644200) mRNA, complete cds
CA632881.1|CA632881	NM_001050382.1	AP003374.3	Os01g0675700	hypothetical protein	0.876	347	0	3	349	568	914	175	347	1e-94	Oryza sativa Japonica Group Os01g0675700 (Os01g0675700) mRNA, complete cds
M37274.1|WHTMT26SRR	NM_001050452.1	-	Os01g0688000	hypothetical protein	0.982	112	0	2147	2258	1	112	104	206	2e-51	Oryza sativa Japonica Group Os01g0688000 (Os01g0688000) mRNA, complete cds
BJ208637.1|BJ208637	NM_001050558.1	AP008207.2	Os01g0708000	hypothetical protein	0.954	219	0	43	261	97	315	179	355	6e-97	Oryza sativa Japonica Group Os01g0708000 (Os01g0708000) mRNA, complete cds
CA643418.1|CA643418	NM_001050638.2	-	Os01g0722800	hypothetical protein	0.836	116	0	54	169	674	789	40	79.8	4e-14	Oryza sativa Japonica Group Os01g0722800 (Os01g0722800) mRNA, complete cds
CA710939.1|CA710939	NM_001185625.1	-	Os01g0732600	hypothetical protein	1	17	0	192	208	2231	2247	17	34.2	1.1	Oryza sativa Japonica Group Os01g0732600 (Os01g0732600) mRNA, complete cds
BJ320807.1|BJ320807	NM_001050772.2	-	Os01g0748000	hypothetical protein	0.864	398	3	323	720	2014	2408	180	357	2e-97	Oryza sativa Japonica Group Os01g0748000 (Os01g0748000) mRNA, complete cds
CA689371.1|CA689371	NM_001050926.1	AP003295.4	Os01g0772400	hypothetical protein	0.863	270	12	196	465	427	684	76	151	1e-35	Oryza sativa Japonica Group Os01g0772400 (Os01g0772400) mRNA, complete cds
BJ275261.1|BJ275261	NM_001050941.1	-	Os01g0775100	hypothetical protein	0.884	238	1	475	712	2466	2702	118	234	2e-60	Oryza sativa Japonica Group Os01g0775100 (Os01g0775100) mRNA, complete cds
CA741943.1|CA741943	NM_001185660.1	-	Os01g0778400	hypothetical protein	0.868	79	3	63	138	1	79	25	50.1	3e-05	Oryza sativa Japonica Group Os01g0778400 (Os01g0778400) mRNA, complete cds
CD374020.1|CD374020	NM_001051020.1	AP008207.2	Os01g0789000	hypothetical protein	0.838	49	0	449	497	1197	1245	21	42.1	0.012	Oryza sativa Japonica Group Os01g0789000 (Os01g0789000) mRNA, complete cds
CA658416.1|CA658416	NM_001185671.1	-	Os01g0791600	hypothetical protein	0.925	455	5	11	465	1	450	302	599	1e-170	Oryza sativa Japonica Group Os01g0791600 (Os01g0791600) mRNA, complete cds
CD899773.1|CD899773	NM_001185679.1	-	Os01g0802850	hypothetical protein	0.918	239	0	14	252	1110	1348	147	291	6e-78	Oryza sativa Japonica Group Os01g0802850 (Os01g0802850) mRNA, complete cds
CA608104.1|CA608104	NM_001185681.1	-	Os01g0806400	hypothetical protein	1	16	0	3	18	417	432	16	32.2	2.5	Oryza sativa Japonica Group Os01g0806400 (Os01g0806400) mRNA, complete cds
CA705573.1|CA705573	NM_001185683.1	-	Os01g0808100	hypothetical protein	0.902	297	1	1	297	933	1228	177	351	6e-96	Oryza sativa Japonica Group Os01g0808100 (Os01g0808100) mRNA, complete cds
CA730905.1|CA730905	NM_001051171.1	AP003255.3	Os01g0819000	hypothetical protein	0.862	106	0	12	117	1919	2024	54	107	2e-22	Oryza sativa Japonica Group Os01g0819000 (Os01g0819000) mRNA, complete cds
CA602415.1|CA602415	NM_001051218.2	AP003734.3	Os01g0827700	hypothetical protein	0.858	134	0	18	151	709	842	58	115	6e-25	Oryza sativa Japonica Group Os01g0827700 (Os01g0827700) mRNA, complete cds
BQ166956.1|BQ166956	NM_001185728.1	-	Os01g0853600	hypothetical protein	1	18	0	133	150	3306	3323	18	36.2	0.31	Oryza sativa Japonica Group Os01g0853600 (Os01g0853600) mRNA, complete cds
BE604247.1|BE604247	NM_001051378.1	AP008207.2	Os01g0855700	hypothetical protein	0.982	55	0	1	55	95	149	51	101	8e-21	Oryza sativa Japonica Group Os01g0855700 (Os01g0855700) mRNA, complete cds
CA630244.1|CA630244	NM_001051378.1	AP008207.2	Os01g0855700	hypothetical protein	0.929	28	0	65	92	324	351	20	40.1	0.036	Oryza sativa Japonica Group Os01g0855700 (Os01g0855700) mRNA, complete cds
CK200303.1|CK200303	NM_001051378.1	AP008207.2	Os01g0855700	hypothetical protein	0.852	184	9	410	591	95	271	64	127	3e-28	Oryza sativa Japonica Group Os01g0855700 (Os01g0855700) mRNA, complete cds
CA604891.1|CA604891	NM_001185739.1	-	Os01g0871350	hypothetical protein	0.86	114	0	15	128	175	288	50	99.6	5e-20	Oryza sativa Japonica Group Os01g0871350 (Os01g0871350) mRNA, partial cds
BE516247.1|BE516247	NM_001051481.1	AP008207.2	Os01g0872600	hypothetical protein	0.963	27	0	208	234	454	480	23	46.1	0.0002	Oryza sativa Japonica Group Os01g0872600 (Os01g0872600) mRNA, partial cds
CA610953.1|CA610953	NM_001185763.1	-	Os01g0895600	hypothetical protein	0.91	79	4	333	410	1291	1366	41	81.8	1e-14	Oryza sativa Japonica Group Os01g0895600 (Os01g0895600) mRNA, partial cds
CK152799.1|CK152799	NM_001051624.2	AP003349.4	Os01g0897600	hypothetical protein	0.85	107	0	688	794	3485	3591	44	87.7	3e-16	Oryza sativa Japonica Group Os01g0897600 (Os01g0897600) mRNA, complete cds
BJ212342.1|BJ212342	NM_001185776.1	-	Os01g0911100	hypothetical protein	0.857	519	0	68	586	434	952	223	442	1e-123	Oryza sativa Japonica Group Os01g0911100 (Os01g0911100) mRNA, partial cds
CA623431.1|CA623431	NM_001185782.1	-	Os01g0919300	hypothetical protein	1	26	0	15	40	902	927	26	52	1e-05	Oryza sativa Japonica Group Os01g0919300 (Os01g0919300) mRNA, complete cds
BQ169733.1|BQ169733	NM_001051836.2	AP003246.3	Os01g0933200	hypothetical protein	0.897	87	0	280	366	966	1052	51	101	1e-20	Oryza sativa Japonica Group Os01g0933200 (Os01g0933200) mRNA, complete cds
CA602216.1|CA602216	NM_001051836.2	AP003246.3	Os01g0933200	hypothetical protein	0.897	87	0	172	258	966	1052	51	101	1e-20	Oryza sativa Japonica Group Os01g0933200 (Os01g0933200) mRNA, complete cds
CA613021.1|CA613021	NM_001051854.2	AP003266.3	Os01g0935400	hypothetical protein	0.929	42	0	1	42	1089	1130	30	60	2e-08	Oryza sativa Japonica Group Os01g0935400 (Os01g0935400) mRNA, complete cds
CD490438.1|CD490438	NM_001185803.1	-	Os01g0937050	hypothetical protein	0.867	130	0	313	442	985	1114	38	75.8	8e-13	Oryza sativa Japonica Group Os01g0937050 (Os01g0937050) mRNA, complete cds
U86028.1|TAU86028	NM_001051911.1	AP004073.2	Os01g0945200	hypothetical protein	0.958	24	0	1057	1080	205	228	20	40.1	0.088	Oryza sativa Japonica Group Os01g0945200 (Os01g0945200) mRNA, complete cds
CA710747.1|CA710747	NM_001185818.1	-	Os01g0954400	hypothetical protein	0.875	112	0	178	289	244	355	56	111	1e-23	Oryza sativa Japonica Group Os01g0954400 (Os01g0954400) mRNA, partial cds
CD453730.1|CD453730	NM_001052019.2	AP003263.2	Os01g0963200	hypothetical protein	0.83	219	2	329	546	715	932	59	117	2e-25	Oryza sativa Japonica Group Os01g0963200 (Os01g0963200) mRNA, complete cds
BJ249212.1|BJ249212	NM_001052179.1	AP008208.2	Os02g0109400	hypothetical protein	0.851	195	0	396	590	2449	2643	79	157	2e-37	Oryza sativa Japonica Group Os02g0109400 (Os02g0109400) mRNA, complete cds
CA614676.1|CA614676	NM_001052179.1	AP008208.2	Os02g0109400	hypothetical protein	0.872	148	1	214	361	1231	1377	68	135	8e-31	Oryza sativa Japonica Group Os02g0109400 (Os02g0109400) mRNA, complete cds
BJ320714.1|BJ320714	NM_001052280.1	AP005311.3	Os02g0125300	hypothetical protein	0.789	161	0	218	378	440	600	25	50.1	4e-05	Oryza sativa Japonica Group Os02g0125300 (Os02g0125300) mRNA, complete cds
CA652969.1|CA652969	NM_001052280.1	AP005311.3	Os02g0125300	hypothetical protein	0.832	111	0	183	293	440	550	27	54	2e-06	Oryza sativa Japonica Group Os02g0125300 (Os02g0125300) mRNA, complete cds
BJ253616.1|BJ253616	NM_001052325.1	AP004150.2	Os02g0131300	hypothetical protein	0.922	41	0	580	620	496	536	25	50.1	4e-05	Oryza sativa Japonica Group Os02g0131300 (Os02g0131300) mRNA, complete cds
CA699481.1|CA699481	NM_001185866.1	-	Os02g0140101	hypothetical protein	0.828	123	2	115	236	1904	2025	27	54	3e-06	Oryza sativa Japonica Group Os02g0140101 (Os02g0140101) mRNA, complete cds
BJ261622.1|BJ261622	NM_001052583.2	AP005772.3	Os02g0174300	hypothetical protein	0.848	117	0	229	345	997	1113	49	97.6	2e-19	Oryza sativa Japonica Group Os02g0174300 (Os02g0174300) mRNA, complete cds
BJ294119.1|BJ294119	NM_001052651.2	-	Os02g0185500	hypothetical protein	0.838	131	0	162	292	1219	1349	35	69.9	4e-11	Oryza sativa Japonica Group Os02g0185500 (Os02g0185500) mRNA, complete cds
CD452419.1|CD452419	NM_001052679.1	AP008208.2	Os02g0189800	hypothetical protein	0.899	414	0	326	739	1819	2232	246	488	1e-137	Oryza sativa Japonica Group Os02g0189800 (Os02g0189800) mRNA, complete cds
CA652287.1|CA652287	NM_001052742.1	AP004812.3	Os02g0198400	hypothetical protein	1	17	0	96	112	2449	2465	17	34.2	1.4	Oryza sativa Japonica Group Os02g0198400 (Os02g0198400) mRNA, complete cds
CD453834.1|CD453834	NM_001052854.2	-	Os02g0220700	hypothetical protein	0.847	145	0	265	409	1074	1218	45	89.7	5e-17	Oryza sativa Japonica Group Os02g0220700 (Os02g0220700) mRNA, complete cds
CD877150.1|CD877150	NM_001185944.1	-	Os02g0235900	hypothetical protein	1	19	0	314	332	1233	1251	19	38.2	0.14	Oryza sativa Japonica Group Os02g0235900 (Os02g0235900) mRNA, partial cds
CD453514.1|CD453514	NM_001052967.2	-	Os02g0247800	hypothetical protein	0.886	248	0	309	556	3346	3593	136	270	2e-71	Oryza sativa Japonica Group Os02g0247800 (Os02g0247800) mRNA, partial cds
CA605238.1|CA605238	NM_001052977.1	EF122460.2	Os02g0249900	hypothetical protein	1	18	0	338	355	800	817	18	36.2	0.61	Oryza sativa Japonica Group Os02g0249900 (Os02g0249900) mRNA, complete cds
BJ298179.1|BJ298179	NM_001052980.2	AP004018.3	Os02g0250600	hypothetical protein	0.905	79	0	426	504	1362	1440	43	85.7	8e-16	Oryza sativa Japonica Group Os02g0250600 (Os02g0250600) mRNA, complete cds
BJ299408.1|BJ299408	NM_001052980.2	AP004018.3	Os02g0250600	hypothetical protein	0.938	65	0	434	498	1376	1440	49	97.6	2e-19	Oryza sativa Japonica Group Os02g0250600 (Os02g0250600) mRNA, complete cds
BQ169850.1|BQ169850	NM_001052980.2	AP004018.3	Os02g0250600	hypothetical protein	1	19	0	191	209	696	714	19	38.2	0.15	Oryza sativa Japonica Group Os02g0250600 (Os02g0250600) mRNA, complete cds
CD932528.1|CD932528	NM_001185977.1	-	Os02g0290900	hypothetical protein	0.957	23	0	203	225	1194	1216	19	38.2	0.058	Oryza sativa Japonica Group Os02g0290900 (Os02g0290900) mRNA, complete cds
CA603829.1|CA603829	NM_001185987.1	-	Os02g0306401	hypothetical protein	0.851	249	0	239	487	3805	4053	102	202	4e-51	Oryza sativa Japonica Group Os02g0306401 (Os02g0306401) mRNA, partial cds
BJ252025.1|BJ252025	NM_001053314.1	AP008208.2	Os02g0457600	hypothetical protein	0.957	23	0	410	432	2011	2033	19	38.2	0.17	Oryza sativa Japonica Group Os02g0457600 (Os02g0457600) mRNA, complete cds
BQ579186.1|BQ579186	NM_001186018.1	-	Os02g0463401	hypothetical protein	0.892	141	3	142	279	201	341	59	117	2e-25	Oryza sativa Japonica Group Os02g0463401 (Os02g0463401) mRNA, complete cds
CA605208.1|CA605208	NM_001053382.1	AP005316.3	Os02g0478700	hypothetical protein	0.892	37	0	46	82	171	207	21	42.1	0.006	Oryza sativa Japonica Group Os02g0478700 (Os02g0478700) mRNA, complete cds
CA661609.1|CA661609	NM_001186043.1	-	Os02g0499000	hypothetical protein	0.86	355	6	96	444	1700	2054	111	220	2e-56	Oryza sativa Japonica Group Os02g0499000 (Os02g0499000) mRNA, partial cds
CA646951.1|CA646951	NM_001186061.1	-	Os02g0519300	hypothetical protein	0.882	85	0	101	185	696	780	47	93.7	2e-18	Oryza sativa Japonica Group Os02g0519300 (Os02g0519300) mRNA, partial cds
CK195573.1|CK195573	NM_001186062.1	-	Os02g0519800	hypothetical protein	0.926	70	3	488	555	308	376	30	60	6e-08	Oryza sativa Japonica Group Os02g0519800 (Os02g0519800) mRNA, partial cds
CK199553.1|CK199553	NM_001186062.1	-	Os02g0519800	hypothetical protein	0.967	91	0	430	520	308	398	79	157	4e-37	Oryza sativa Japonica Group Os02g0519800 (Os02g0519800) mRNA, partial cds
BQ744318.1|BQ744318	NM_001186072.1	-	Os02g0530100	hypothetical protein	0.92	137	0	159	295	614	750	93	184	1e-45	Oryza sativa Japonica Group Os02g0530100 (Os02g0530100) mRNA, complete cds
BJ294836.1|BJ294836	NM_001186079.1	-	Os02g0534600	hypothetical protein	0.862	116	0	474	589	326	441	52	103	3e-21	Oryza sativa Japonica Group Os02g0534600 (Os02g0534600) mRNA, complete cds
CA606175.1|CA606175	NM_001053605.1	AP008208.2	Os02g0542600	hypothetical protein	0.9	40	0	232	271	364	403	24	48.1	0.0001	Oryza sativa Japonica Group Os02g0542600 (Os02g0542600) mRNA, complete cds
BQ168938.1|BQ168938	NM_001186098.1	-	Os02g0564200	hypothetical protein	0.917	189	0	341	529	55	243	134	266	3e-70	Oryza sativa Japonica Group Os02g0564200 (Os02g0564200) mRNA, complete cds
CA704590.1|CA704590	NM_001186098.1	-	Os02g0564200	hypothetical protein	0.955	89	0	1	89	137	225	73	145	6e-34	Oryza sativa Japonica Group Os02g0564200 (Os02g0564200) mRNA, complete cds
BQ160754.1|BQ160754	NM_001053694.2	AK242358.1	Os02g0564300	hypothetical protein	1	19	0	214	232	127	145	19	38.2	0.11	Oryza sativa Japonica Group Os02g0564300 (Os02g0564300) mRNA, complete cds
CA602455.1|CA602455	NM_001053709.2	-	Os02g0566800	hypothetical protein	0.955	22	0	301	322	159	180	18	36.2	0.47	Oryza sativa Japonica Group Os02g0566800 (Os02g0566800) mRNA, partial cds
CA594199.1|CA594199	NM_001053726.1	AP008208.2	Os02g0571800	hypothetical protein	1	19	0	12	30	1074	1092	19	38.2	0.062	Oryza sativa Japonica Group Os02g0571800 (Os02g0571800) mRNA, partial cds
BQ169545.1|BQ169545	NM_001053783.1	AP008208.2	Os02g0581700	hypothetical protein	1	19	0	221	239	11	29	19	38.2	0.16	Oryza sativa Japonica Group Os02g0581700 (Os02g0581700) mRNA, partial cds
BJ274878.1|BJ274878	NM_001054006.1	AP008208.2	Os02g0623400	hypothetical protein	1	19	0	222	240	590	608	19	38.2	0.18	Oryza sativa Japonica Group Os02g0623400 (Os02g0623400) mRNA, complete cds
CA744881.1|CA744881	NM_001186153.1	-	Os02g0625000	hypothetical protein	0.875	240	0	22	261	1693	1932	120	238	9e-62	Oryza sativa Japonica Group Os02g0625000 (Os02g0625000) mRNA, complete cds
CD924582.1|CD924582	NM_001186153.1	-	Os02g0625000	hypothetical protein	0.867	486	0	160	645	1318	1803	230	456	1e-127	Oryza sativa Japonica Group Os02g0625000 (Os02g0625000) mRNA, complete cds
BJ292422.1|BJ292422	NM_001054028.1	AP006168.3	Os02g0629800	hypothetical protein	0.875	80	0	99	178	137	216	40	79.8	4e-14	Oryza sativa Japonica Group Os02g0629800 (Os02g0629800) mRNA, complete cds
BQ160686.1|BQ160686	NM_001054028.1	AP006168.3	Os02g0629800	hypothetical protein	0.814	177	0	204	380	139	315	45	89.7	4e-17	Oryza sativa Japonica Group Os02g0629800 (Os02g0629800) mRNA, complete cds
BT008925.1|	NM_001054028.1	AP006168.3	Os02g0629800	hypothetical protein	0.817	240	6	103	342	97	330	65	129	6e-29	Oryza sativa Japonica Group Os02g0629800 (Os02g0629800) mRNA, complete cds
CA607513.1|CA607513	NM_001186160.1	-	Os02g0633300	hypothetical protein	0.884	465	0	1	465	3387	3851	249	494	1e-139	Oryza sativa Japonica Group Os02g0633300 (Os02g0633300) mRNA, partial cds
CA733739.1|CA733739	NM_001186160.1	-	Os02g0633300	hypothetical protein	0.886	542	0	33	574	3196	3737	294	583	1e-165	Oryza sativa Japonica Group Os02g0633300 (Os02g0633300) mRNA, partial cds
CD935726.1|CD935726	NM_001186160.1	-	Os02g0633300	hypothetical protein	1	22	0	131	152	4236	4257	22	44.1	0.002	Oryza sativa Japonica Group Os02g0633300 (Os02g0633300) mRNA, partial cds
CA627123.1|CA627123	NM_001186161.1	-	Os02g0635333	hypothetical protein	1	19	0	292	310	1652	1670	19	38.2	0.13	Oryza sativa Japonica Group Os02g0635333 (Os02g0635333) mRNA, complete cds
CD897610.1|CD897610	NM_001054172.1	AP005072.3	Os02g0658600	hypothetical protein	0.826	418	10	349	757	389	805	93	184	1e-45	Oryza sativa Japonica Group Os02g0658600 (Os02g0658600) mRNA, complete cds
CA638991.1|CA638991	NM_001054214.1	AP004139.3	Os02g0667100	hypothetical protein	0.891	46	0	1	46	384	429	26	52	4e-06	Oryza sativa Japonica Group Os02g0667100 (Os02g0667100) mRNA, complete cds
CA677499.1|CA677499	NM_001054275.1	AP005823.3	Os02g0680500	hypothetical protein	1	19	0	176	194	1415	1433	19	38.2	0.087	Oryza sativa Japonica Group Os02g0680500 (Os02g0680500) mRNA, complete cds
BQ608711.1|BQ608711	NM_001054480.1	AP004040.3	Os02g0719700	hypothetical protein	0.882	317	3	271	584	315	631	155	307	1e-82	Oryza sativa Japonica Group Os02g0719700 (Os02g0719700) mRNA, complete cds
CA687324.1|CA687324	NM_001054503.2	-	Os02g0722700	hypothetical protein	0.877	154	2	166	319	135	286	74	147	2e-34	Oryza sativa Japonica Group Os02g0722700 (Os02g0722700) mRNA, partial cds
CK211723.1|CK211723	NM_001054503.2	-	Os02g0722700	hypothetical protein	0.926	151	0	552	702	2182	2332	111	220	4e-56	Oryza sativa Japonica Group Os02g0722700 (Os02g0722700) mRNA, partial cds
BJ289039.1|BJ289039	NM_001054608.2	-	Os02g0740500	hypothetical protein	0.882	85	0	91	175	411	495	45	89.7	3e-17	Oryza sativa Japonica Group Os02g0740500 (Os02g0740500) mRNA, complete cds
BJ298784.1|BJ298784	NM_001054608.2	-	Os02g0740500	hypothetical protein	0.825	194	0	215	408	305	498	58	115	7e-25	Oryza sativa Japonica Group Os02g0740500 (Os02g0740500) mRNA, complete cds
CD922076.1|CD922076	NM_001054608.2	-	Os02g0740500	hypothetical protein	0.846	195	0	205	399	305	499	75	149	6e-35	Oryza sativa Japonica Group Os02g0740500 (Os02g0740500) mRNA, complete cds
BQ619590.1|BQ619590	NM_001186224.1	-	Os02g0752701	hypothetical protein	0.933	202	9	323	515	6	207	118	234	1e-60	Oryza sativa Japonica Group Os02g0752701 (Os02g0752701) mRNA, complete cds
AL829472.1|AL829472	NM_001054742.2	AP005002.3	Os02g0762800	hypothetical protein	0.952	21	0	43	63	2563	2583	17	34.2	0.68	Oryza sativa Japonica Group Os02g0762800 (Os02g0762800) mRNA, complete cds
CA721846.1|CA721846	NM_001054756.1	AP004817.3	Os02g0765800	hypothetical protein	0.858	113	1	331	443	251	362	49	97.6	2e-19	Oryza sativa Japonica Group Os02g0765800 (Os02g0765800) mRNA, complete cds
CA666988.1|CA666988	NM_001054842.2	-	Os02g0780800	hypothetical protein	1	17	0	136	152	3000	3016	17	34.2	0.83	Oryza sativa Japonica Group Os02g0780800 (Os02g0780800) mRNA, partial cds
BQ167573.1|BQ167573	NM_001186244.1	-	Os02g0782300	hypothetical protein	0.865	194	5	259	450	593	783	77	153	3e-36	Oryza sativa Japonica Group Os02g0782300 (Os02g0782300) mRNA, complete cds
BE516792.1|BE516792	NM_001054928.1	AP003975.3	Os02g0797100	hypothetical protein	0.944	71	0	344	414	443	513	55	109	4e-23	Oryza sativa Japonica Group Os02g0797100 (Os02g0797100) mRNA, complete cds
CA670782.1|CA670782	NM_001054981.1	AP004153.3	Os02g0806000	hypothetical protein	0.892	37	0	353	389	803	839	21	42.1	0.008	Oryza sativa Japonica Group Os02g0806000 (Os02g0806000) mRNA, complete cds
BJ286336.1|BJ286336	NM_001055112.2	AP003989.4	Os02g0824700	hypothetical protein	0.859	389	0	214	602	124	512	169	335	6e-91	Oryza sativa Japonica Group Os02g0824700 (Os02g0824700) mRNA, complete cds
BQ170271.1|BQ170271	NM_001186289.1	-	Os02g0828566	hypothetical protein	1	19	0	241	259	93	111	19	38.2	0.11	Oryza sativa Japonica Group Os02g0828566 (Os02g0828566) mRNA, complete cds
BJ272411.1|BJ272411	NM_001186306.1	-	Os03g0111700	hypothetical protein	0.952	21	0	1	21	3524	3544	17	34.2	0.62	Oryza sativa Japonica Group Os03g0111700 (Os03g0111700) mRNA, partial cds
CA655541.1|CA655541	NM_001055604.1	AP008209.2	Os03g0165600	hypothetical protein	0.979	28	0	517	544	1575	1602	24	48.1	0.0002	Oryza sativa Japonica Group Os03g0165600 (Os03g0165600) mRNA, partial cds
CA647367.1|CA647367	NM_001186361.1	-	Os03g0184600	hypothetical protein	0.836	387	5	35	418	1057	1441	109	216	3e-55	Oryza sativa Japonica Group Os03g0184600 (Os03g0184600) mRNA, partial cds
BQ838065.1|BQ838065	NM_001055753.1	AP008209.2	Os03g0188500	hypothetical protein	0.966	58	0	388	445	412	469	50	99.6	5e-20	Oryza sativa Japonica Group Os03g0188500 (Os03g0188500) mRNA, complete cds
CK215006.1|CK215006	NM_001055753.1	AP008209.2	Os03g0188500	hypothetical protein	0.917	50	0	203	252	416	465	46	91.7	2e-17	Oryza sativa Japonica Group Os03g0188500 (Os03g0188500) mRNA, complete cds
CK216508.1|CK216508	NM_001055753.1	AP008209.2	Os03g0188500	hypothetical protein	0.894	65	0	177	241	401	465	45	89.7	9e-17	Oryza sativa Japonica Group Os03g0188500 (Os03g0188500) mRNA, complete cds
BJ221822.1|BJ221822	NM_001186381.1	-	Os03g0207250	hypothetical protein	0.881	260	0	349	608	218	477	132	262	6e-69	Oryza sativa Japonica Group Os03g0207250 (Os03g0207250) mRNA, complete cds
CD899311.1|CD899311	NM_001055982.2	AC104473.2	Os03g0227700	hypothetical protein	0.865	665	12	12	665	771	1434	241	478	1e-134	Oryza sativa Japonica Group Os03g0227700 (Os03g0227700) mRNA, complete cds
CA649839.1|CA649839	NM_001056016.2	-	Os03g0234600	hypothetical protein	0.87	71	2	366	434	174	244	22	44.1	0.002	Oryza sativa Japonica Group Os03g0234600 (Os03g0234600) mRNA, complete cds
BJ216450.1|BJ216450	NM_001186407.1	-	Os03g0236966	hypothetical protein	0.91	133	0	438	570	4278	4410	85	168	6e-41	Oryza sativa Japonica Group Os03g0236966 (Os03g0236966) mRNA, complete cds
BQ171039.1|BQ171039	NM_001056087.2	DP000009.2	Os03g0247900	hypothetical protein	0.878	98	1	400	496	1976	2073	46	91.7	1e-17	Oryza sativa Japonica Group Os03g0247900 (Os03g0247900) mRNA, complete cds
CA719019.1|CA719019	NM_001186424.1	-	Os03g0251800	hypothetical protein	1	19	0	61	79	1581	1599	19	38.2	0.14	Oryza sativa Japonica Group Os03g0251800 (Os03g0251800) mRNA, partial cds
BQ161000.1|BQ161000	NM_001056127.1	AP008209.2	Os03g0255200	hypothetical protein	0.901	214	0	347	560	787	1000	130	258	9e-68	Oryza sativa Japonica Group Os03g0255200 (Os03g0255200) mRNA, complete cds
CK152157.1|CK152157	NM_001186429.1	-	Os03g0261900	hypothetical protein	0.854	295	1	596	889	677	971	118	234	2e-60	Oryza sativa Japonica Group Os03g0261900 (Os03g0261900) mRNA, partial cds
BE427443.1|BE427443	NM_001056162.2	AC135206.3	Os03g0262300	hypothetical protein	1	19	0	134	152	2540	2558	19	38.2	0.17	Oryza sativa Japonica Group Os03g0262300 (Os03g0262300) mRNA, complete cds
CA716020.1|CA716020	NM_001056196.1	AC135208.3	Os03g0267000	hypothetical protein	1	19	0	96	114	74	92	19	38.2	0.12	Oryza sativa Japonica Group Os03g0267000 (Os03g0267000) mRNA, complete cds
BQ838103.1|BQ838103	NM_001186444.1	-	Os03g0285200	hypothetical protein	0.842	93	0	101	193	646	738	25	50.1	4e-05	Oryza sativa Japonica Group Os03g0285200 (Os03g0285200) mRNA, complete cds
AB030210.1|	NM_001056311.1	AK070872.1	Os03g0286900	hypothetical protein	0.873	142	0	66	207	110	251	70	139	5e-32	Oryza sativa Japonica Group Os03g0286900 (Os03g0286900) mRNA, complete cds
CD913555.1|CD913555	NM_001056505.2	-	Os03g0322900	hypothetical protein	0.888	89	0	11	99	1125	1213	49	97.6	2e-19	Oryza sativa Japonica Group Os03g0322900 (Os03g0322900) mRNA, complete cds
CA648973.1|CA648973	NM_001056518.2	-	Os03g0325000	hypothetical protein	0.848	66	0	56	121	1096	1161	26	52	1e-05	Oryza sativa Japonica Group Os03g0325000 (Os03g0325000) mRNA, complete cds
BJ311437.1|BJ311437	NM_001056549.2	DP000009.2	Os03g0332000	hypothetical protein	0.831	479	0	174	652	592	1070	155	307	1e-82	Oryza sativa Japonica Group Os03g0332000 (Os03g0332000) mRNA, complete cds
CA671515.1|CA671515	NM_001186486.1	-	Os03g0348800	hypothetical protein	0.955	22	0	275	296	3025	3046	18	36.2	0.6	Oryza sativa Japonica Group Os03g0348800 (Os03g0348800) mRNA, partial cds
BQ237274.1|BQ237274	NM_001186500.1	-	Os03g0359100	hypothetical protein	0.871	101	0	482	582	2371	2471	49	97.6	2e-19	Oryza sativa Japonica Group Os03g0359100 (Os03g0359100) mRNA, complete cds
CA675210.1|CA675210	NM_001186527.1	-	Os03g0393700	hypothetical protein	1	22	0	283	304	2231	2252	22	44.1	0.002	Oryza sativa Japonica Group Os03g0393700 (Os03g0393700) mRNA, complete cds
BQ162346.1|BQ162346	NM_001186530.1	-	Os03g0395900	hypothetical protein	0.967	30	0	246	275	1666	1695	26	52	5e-06	Oryza sativa Japonica Group Os03g0395900 (Os03g0395900) mRNA, partial cds
CK169209.1|CK169209	NM_001186549.1	-	Os03g0423850	hypothetical protein	1	19	0	722	740	742	760	19	38.2	0.23	Oryza sativa Japonica Group Os03g0423850 (Os03g0423850) mRNA, complete cds
BJ295871.1|BJ295871	NM_001057083.2	AC128645.5	Os03g0579300	hypothetical protein	0.841	69	0	350	418	56	124	25	50.1	4e-05	Oryza sativa Japonica Group Os03g0579300 (Os03g0579300) mRNA, partial cds
BQ169650.1|BQ169650	NM_001057130.1	AC120537.6	Os03g0595200	hypothetical protein	0.89	91	0	318	408	268	358	51	101	9e-21	Oryza sativa Japonica Group Os03g0595200 (Os03g0595200) mRNA, complete cds
BQ168873.1|BQ168873	NM_001186591.1	-	Os03g0595800	hypothetical protein	1	26	0	364	389	21	46	26	52	9e-06	Oryza sativa Japonica Group Os03g0595800 (Os03g0595800) mRNA, partial cds
BQ806003.1|BQ806003	NM_001186604.1	-	Os03g0610650	hypothetical protein	0.809	263	0	13	275	1754	2016	59	117	2e-25	Oryza sativa Japonica Group Os03g0610650 (Os03g0610650) mRNA, partial cds
CD490481.1|CD490481	NM_001186604.1	-	Os03g0610650	hypothetical protein	0.813	394	2	362	754	1724	2116	78	155	1e-36	Oryza sativa Japonica Group Os03g0610650 (Os03g0610650) mRNA, partial cds
BE403513.1|BE403513	NM_001057206.1	AC107206.4	Os03g0619100	hypothetical protein	1	21	0	67	87	692	712	21	42.1	0.006	Oryza sativa Japonica Group Os03g0619100 (Os03g0619100) mRNA, complete cds
BG262830.1|BG262830	NM_001186621.1	-	Os03g0626250	hypothetical protein	0.862	138	0	94	231	110	247	62	123	4e-27	Oryza sativa Japonica Group Os03g0626250 (Os03g0626250) mRNA, partial cds
CA650863.1|CA650863	NM_001186621.1	-	Os03g0626250	hypothetical protein	0.848	138	0	42	179	110	247	54	107	2e-22	Oryza sativa Japonica Group Os03g0626250 (Os03g0626250) mRNA, partial cds
CD908971.1|CD908971	NM_001186623.1	-	Os03g0632800	hypothetical protein	1	19	0	43	61	653	671	19	38.2	0.18	Oryza sativa Japonica Group Os03g0632800 (Os03g0632800) mRNA, complete cds
CD454579.1|CD454579	NM_001057436.1	AC084406.7	Os03g0680200	hypothetical protein	0.804	332	0	397	728	1027	1358	72	143	5e-33	Oryza sativa Japonica Group Os03g0680200 (Os03g0680200) mRNA, complete cds
BJ274904.1|BJ274904	NM_001186660.1	-	Os03g0685750	hypothetical protein	1	19	0	365	383	450	468	19	38.2	0.18	Oryza sativa Japonica Group Os03g0685750 (Os03g0685750) mRNA, complete cds
BJ276604.1|BJ276604	NM_001057477.2	-	Os03g0688000	hypothetical protein	1	19	0	530	548	582	600	19	38.2	0.15	Oryza sativa Japonica Group Os03g0688000 (Os03g0688000) mRNA, complete cds
BT008992.1|	NM_001057528.1	-	Os03g0700400	hypothetical protein	0.862	746	0	8	753	1856	2601	334	662	0	Oryza sativa Japonica Group Os03g0700400 (Os03g0700400) mRNA, complete cds
CA653222.1|CA653222	NM_001057528.1	-	Os03g0700400	hypothetical protein	0.863	117	0	19	135	2478	2594	53	105	5e-22	Oryza sativa Japonica Group Os03g0700400 (Os03g0700400) mRNA, complete cds
BQ483522.1|BQ483522	NM_001057565.2	AC087797.5	Os03g0707200	hypothetical protein	1	24	0	307	330	81	104	24	48.1	0.0002	Oryza sativa Japonica Group Os03g0707200 (Os03g0707200) mRNA, complete cds
CA731482.1|CA731482	NM_001186680.1	-	Os03g0709200	hypothetical protein	1	18	0	332	349	285	302	18	36.2	0.56	Oryza sativa Japonica Group Os03g0709200 (Os03g0709200) mRNA, complete cds
CA483819.1|CA483819	NM_001186681.1	-	Os03g0710100	hypothetical protein	1	17	0	107	123	2814	2830	17	34.2	0.58	Oryza sativa Japonica Group Os03g0710100 (Os03g0710100) mRNA, partial cds
CA641552.1|CA641552	NM_001057585.2	AC087181.9	Os03g0710700	hypothetical protein	0.864	162	0	1	162	538	699	74	147	1e-34	Oryza sativa Japonica Group Os03g0710700 (Os03g0710700) mRNA, complete cds
CK208180.1|CK208180	NM_001057645.2	AC146936.4	Os03g0722400	hypothetical protein	0.87	214	0	436	649	1614	1827	90	178	1e-43	Oryza sativa Japonica Group Os03g0722400 (Os03g0722400) mRNA, complete cds
CD453529.1|CD453529	NM_001057647.2	AK242106.1	Os03g0722600	hypothetical protein	0.841	218	0	307	524	2779	2996	46	91.7	1e-17	Oryza sativa Japonica Group Os03g0722600 (Os03g0722600) mRNA, complete cds
BJ308671.1|BJ308671	NM_001057685.1	AC120983.6	Os03g0728900	hypothetical protein	0.834	241	7	375	609	739	978	53	105	8e-22	Oryza sativa Japonica Group Os03g0728900 (Os03g0728900) mRNA, complete cds
BJ245968.1|BJ245968	NM_001057693.1	DP000009.2	Os03g0729800	hypothetical protein	0.865	86	0	143	228	1570	1655	50	99.6	3e-20	Oryza sativa Japonica Group Os03g0729800 (Os03g0729800) mRNA, complete cds
BQ162087.1|BQ162087	NM_001186706.1	-	Os03g0737701	hypothetical protein	0.845	149	1	528	675	945	1093	49	97.6	2e-19	Oryza sativa Japonica Group Os03g0737701 (Os03g0737701) mRNA, complete cds
CD923913.1|CD923913	NM_001057793.2	-	Os03g0747400	hypothetical protein	0.874	199	1	273	471	562	759	95	188	6e-47	Oryza sativa Japonica Group Os03g0747400 (Os03g0747400) mRNA, complete cds
AY188332.1|	NM_001057842.2	-	Os03g0754500	hypothetical protein	0.852	391	0	11001	11391	186	576	179	355	8e-95	Oryza sativa Japonica Group Os03g0754500 (Os03g0754500) mRNA, complete cds
CK153691.1|CK153691	NM_001057884.2	AK243180.1	Os03g0761000	hypothetical protein	0.866	118	0	197	314	1423	1540	50	99.6	7e-20	Oryza sativa Japonica Group Os03g0761000 (Os03g0761000) mRNA, complete cds
BM138339.1|BM138339	NM_001186723.1	-	Os03g0765400	hypothetical protein	0.822	315	0	300	614	410	724	91	180	2e-44	Oryza sativa Japonica Group Os03g0765400 (Os03g0765400) mRNA, complete cds
BQ172446.1|BQ172446	NM_001186723.1	-	Os03g0765400	hypothetical protein	0.892	37	0	282	318	688	724	21	42.1	0.005	Oryza sativa Japonica Group Os03g0765400 (Os03g0765400) mRNA, complete cds
CA607773.1|CA607773	NM_001186723.1	-	Os03g0765400	hypothetical protein	0.831	172	0	6	177	553	724	56	111	9e-24	Oryza sativa Japonica Group Os03g0765400 (Os03g0765400) mRNA, complete cds
CD885809.1|CD885809	NM_001058133.1	AC108906.9	Os03g0802200	hypothetical protein	0.899	95	0	195	289	268	362	59	117	2e-25	Oryza sativa Japonica Group Os03g0802200 (Os03g0802200) mRNA, complete cds
CD920388.1|CD920388	NM_001058195.2	DP000009.2	Os03g0809800	hypothetical protein	0.775	431	0	47	477	103	533	43	85.7	8e-16	Oryza sativa Japonica Group Os03g0809800 (Os03g0809800) mRNA, complete cds
CA593558.1|CA593558	NM_001058330.1	AK101211.1	Os03g0831500	hypothetical protein	0.852	243	0	4	246	301	543	99	196	3e-49	Oryza sativa Japonica Group Os03g0831500 (Os03g0831500) mRNA, complete cds
CK169194.1|CK169194	NM_001186776.1	-	Os03g0836600	hypothetical protein	1	19	0	608	626	785	803	19	38.2	0.24	Oryza sativa Japonica Group Os03g0836600 (Os03g0836600) mRNA, complete cds
CA658496.1|CA658496	NM_001058439.1	AC096688.4	Os03g0850200	hypothetical protein	1	19	0	224	242	346	364	19	38.2	0.13	Oryza sativa Japonica Group Os03g0850200 (Os03g0850200) mRNA, complete cds
BJ293258.1|BJ293258	NM_001058489.1	AP008209.2	Os03g0857200	hypothetical protein	1	19	0	46	64	1555	1573	19	38.2	0.059	Oryza sativa Japonica Group Os03g0857200 (Os03g0857200) mRNA, complete cds
CA656847.1|CA656847	NM_001186802.1	-	Os04g0107900	hypothetical protein	0.91	61	0	358	418	226	286	33	65.9	6e-10	Oryza sativa Japonica Group Os04g0107900 (Os04g0107900) mRNA, partial cds
BE470569.1|BE470569	NM_001058585.1	AP008210.2	Os04g0117100	hypothetical protein	0.879	116	0	44	159	94	209	60	119	5e-26	Oryza sativa Japonica Group Os04g0117100 (Os04g0117100) mRNA, complete cds
CA681092.1|CA681092	NM_001058633.1	AP008210.2	Os04g0134800	hypothetical protein	1	18	0	154	171	182	199	18	36.2	0.28	Oryza sativa Japonica Group Os04g0134800 (Os04g0134800) mRNA, complete cds
BJ311074.1|BJ311074	NM_001058673.1	AP008210.2	Os04g0166600	hypothetical protein	0.895	210	0	363	572	683	892	122	242	6e-63	Oryza sativa Japonica Group Os04g0166600 (Os04g0166600) mRNA, complete cds
BQ171491.1|BQ171491	NM_001186836.1	-	Os04g0167900	hypothetical protein	0.826	83	0	339	421	1066	1148	27	54	2e-06	Oryza sativa Japonica Group Os04g0167900 (Os04g0167900) mRNA, complete cds
CD919815.1|CD919815	NM_001058750.1	AP008210.2	Os04g0196200	hypothetical protein	0.935	31	0	724	754	647	677	23	46.1	0.0008	Oryza sativa Japonica Group Os04g0196200 (Os04g0196200) mRNA, complete cds
CA637260.1|CA637260	NM_001058768.2	-	Os04g0203600	hypothetical protein	0.859	71	0	49	119	958	1028	31	61.9	5e-09	Oryza sativa Japonica Group Os04g0203600 (Os04g0203600) mRNA, complete cds
CA639167.1|CA639167	NM_001186876.1	-	Os04g0227000	hypothetical protein	0.955	22	0	23	44	1780	1801	18	36.2	0.19	Oryza sativa Japonica Group Os04g0227000 (Os04g0227000) mRNA, complete cds
BQ171689.1|BQ171689	NM_001186925.1	-	Os04g0303950	hypothetical protein	0.941	34	0	401	434	1048	1081	26	52	9e-06	Oryza sativa Japonica Group Os04g0303950 (Os04g0303950) mRNA, partial cds
CD919701.1|CD919701	NM_001059158.2	AK240915.1	Os04g0386700	hypothetical protein	0.825	403	6	341	740	539	938	102	202	6e-51	Oryza sativa Japonica Group Os04g0386700 (Os04g0386700) mRNA, complete cds
CA633764.1|CA633764	NM_001186992.1	-	Os04g0403901	hypothetical protein	0.958	24	0	58	81	84	107	20	40.1	0.01	Oryza sativa Japonica Group Os04g0403901 (Os04g0403901) mRNA, complete cds
CA736348.1|CA736348	NM_001059271.2	-	Os04g0412000	hypothetical protein	1	18	0	74	91	459	476	18	36.2	0.2	Oryza sativa Japonica Group Os04g0412000 (Os04g0412000) mRNA, partial cds
BJ296479.1|BJ296479	NM_001059351.1	AK066564.1	Os04g0430100	hypothetical protein	0.857	49	0	555	603	130	178	21	42.1	0.011	Oryza sativa Japonica Group Os04g0430100 (Os04g0430100) mRNA, complete cds
CD490483.1|CD490483	NM_001187023.1	-	Os04g0434400	hypothetical protein	0.883	180	0	500	679	593	772	100	198	9e-50	Oryza sativa Japonica Group Os04g0434400 (Os04g0434400) mRNA, complete cds
BQ842113.1|BQ842113	NM_001059443.2	-	Os04g0446200	hypothetical protein	0.908	429	0	98	526	666	1094	253	502	1e-141	Oryza sativa Japonica Group Os04g0446200 (Os04g0446200) mRNA, partial cds
CA704998.1|CA704998	NM_001059443.2	-	Os04g0446200	hypothetical protein	0.926	27	0	9	35	1183	1209	19	38.2	0.05	Oryza sativa Japonica Group Os04g0446200 (Os04g0446200) mRNA, partial cds
CA660355.1|CA660355	NM_001059483.2	-	Os04g0451900	hypothetical protein	1	26	0	49	74	2297	2322	26	52	8e-06	Oryza sativa Japonica Group Os04g0451900 (Os04g0451900) mRNA, partial cds
BJ248508.1|BJ248508	NM_001059586.1	AP008210.2	Os04g0470500	hypothetical protein	1	20	0	147	166	243	262	20	40.1	0.038	Oryza sativa Japonica Group Os04g0470500 (Os04g0470500) mRNA, complete cds
BQ162103.1|BQ162103	NM_001059612.2	-	Os04g0476000	hypothetical protein	0.852	338	0	310	647	786	1123	138	274	2e-72	Oryza sativa Japonica Group Os04g0476000 (Os04g0476000) mRNA, complete cds
CA619979.1|CA619979	NM_001059674.1	AK064960.1	Os04g0486600	hypothetical protein	0.888	271	3	55	323	83	352	133	264	1e-69	Oryza sativa Japonica Group Os04g0486600 (Os04g0486600) mRNA, complete cds
CA701343.1|CA701343	NM_001187064.1	-	Os04g0486950	hypothetical protein	0.917	376	1	119	494	1787	2161	225	446	1e-124	Oryza sativa Japonica Group Os04g0486950 (Os04g0486950) mRNA, partial cds
BJ297815.1|BJ297815	NM_001187083.1	-	Os04g0510900	hypothetical protein	0.862	530	0	172	701	380	909	238	472	1e-132	Oryza sativa Japonica Group Os04g0510900 (Os04g0510900) mRNA, partial cds
BJ262691.1|BJ262691	NM_001059830.2	-	Os04g0512100	hypothetical protein	1	19	0	299	317	2495	2513	19	38.2	0.17	Oryza sativa Japonica Group Os04g0512100 (Os04g0512100) mRNA, partial cds
BJ290810.1|BJ290810	NM_001059830.2	-	Os04g0512100	hypothetical protein	1	17	0	187	203	3423	3439	17	34.2	0.93	Oryza sativa Japonica Group Os04g0512100 (Os04g0512100) mRNA, partial cds
CD452838.1|CD452838	NM_001059848.2	AK243311.1	Os04g0516200	hypothetical protein	0.987	33	0	601	633	633	665	33	65.9	7e-10	Oryza sativa Japonica Group Os04g0516200 (Os04g0516200) mRNA, complete cds
CA697147.1|CA697147	NM_001060050.2	AP008210.2	Os04g0555300	hypothetical protein	0.917	48	0	1	48	1644	1691	32	63.9	3e-09	Oryza sativa Japonica Group Os04g0555300 (Os04g0555300) mRNA, complete cds
BJ230034.1|BJ230034	NM_001187111.1	-	Os04g0559700	hypothetical protein	0.88	490	3	221	710	432	918	242	480	1e-134	Oryza sativa Japonica Group Os04g0559700 (Os04g0559700) mRNA, complete cds
BG262705.1|BG262705	NM_001187114.1	-	Os04g0563801	hypothetical protein	0.952	21	0	362	382	2318	2338	17	34.2	1.8	Oryza sativa Japonica Group Os04g0563801 (Os04g0563801) mRNA, complete cds
CD452650.1|CD452650	NM_001187114.1	-	Os04g0563801	hypothetical protein	0.977	44	0	633	676	2650	2693	40	79.8	5e-14	Oryza sativa Japonica Group Os04g0563801 (Os04g0563801) mRNA, complete cds
BE416493.1|BE416493	NM_001060199.1	AK058686.1	Os04g0583600	hypothetical protein	0.942	313	0	52	364	76	388	241	478	1e-134	Oryza sativa Japonica Group Os04g0583600 (Os04g0583600) mRNA, complete cds
CD932056.1|CD932056	NM_001060317.1	AP008210.2	Os04g0603400	hypothetical protein	0.87	70	1	20	88	180	249	26	52	1e-05	Oryza sativa Japonica Group Os04g0603400 (Os04g0603400) mRNA, complete cds
BJ228095.1|BJ228095	NM_001187152.1	-	Os04g0606450	hypothetical protein	0.885	54	0	410	463	447	500	34	67.9	1e-10	Oryza sativa Japonica Group Os04g0606450 (Os04g0606450) mRNA, partial cds
BQ166010.1|BQ166010	NM_001060376.1	AP008210.2	Os04g0611800	hypothetical protein	0.887	53	0	183	235	1267	1319	29	58	8e-08	Oryza sativa Japonica Group Os04g0611800 (Os04g0611800) mRNA, complete cds
BJ244236.1|BJ244236	NM_001060402.1	AP008210.2	Os04g0615100	hypothetical protein	0.866	104	0	9	112	1750	1853	44	87.7	2e-16	Oryza sativa Japonica Group Os04g0615100 (Os04g0615100) mRNA, complete cds
CA657948.1|CA657948	NM_001060402.1	AP008210.2	Os04g0615100	hypothetical protein	0.801	282	4	20	301	1135	1412	49	97.6	2e-19	Oryza sativa Japonica Group Os04g0615100 (Os04g0615100) mRNA, complete cds
BQ789170.1|BQ789170	NM_001060403.1	AP008210.2	Os04g0615200	hypothetical protein	0.861	72	0	308	379	271	342	32	63.9	3e-09	Oryza sativa Japonica Group Os04g0615200 (Os04g0615200) mRNA, complete cds
CA642747.1|CA642747	NM_001060403.1	AP008210.2	Os04g0615200	hypothetical protein	0.875	48	0	303	350	282	329	24	48.1	0.0001	Oryza sativa Japonica Group Os04g0615200 (Os04g0615200) mRNA, complete cds
CA664235.1|CA664235	NM_001060403.1	AP008210.2	Os04g0615200	hypothetical protein	0.861	72	0	286	357	271	342	32	63.9	3e-09	Oryza sativa Japonica Group Os04g0615200 (Os04g0615200) mRNA, complete cds
AL818224.1|AL818224	NM_001187165.1	-	Os04g0618400	hypothetical protein	0.875	48	0	219	266	234	281	24	48.1	0.0002	Oryza sativa Japonica Group Os04g0618400 (Os04g0618400) mRNA, complete cds
BJ253049.1|BJ253049	NM_001060473.2	-	Os04g0625200	hypothetical protein	1	18	0	528	545	44	61	18	36.2	0.79	Oryza sativa Japonica Group Os04g0625200 (Os04g0625200) mRNA, partial cds
BQ841678.1|BQ841678	NM_001060517.1	AP008210.2	Os04g0631400	hypothetical protein	0.976	21	0	116	136	485	505	21	42.1	0.004	Oryza sativa Japonica Group Os04g0631400 (Os04g0631400) mRNA, complete cds
CA606958.1|CA606958	NM_001060517.1	AP008210.2	Os04g0631400	hypothetical protein	0.952	21	0	134	154	485	505	17	34.2	0.88	Oryza sativa Japonica Group Os04g0631400 (Os04g0631400) mRNA, complete cds
CA624139.1|CA624139	NM_001060517.1	AP008210.2	Os04g0631400	hypothetical protein	0.96	21	0	126	146	485	505	21	42.1	0.003	Oryza sativa Japonica Group Os04g0631400 (Os04g0631400) mRNA, complete cds
CA646151.1|CA646151	NM_001060517.1	AP008210.2	Os04g0631400	hypothetical protein	0.93	36	0	72	107	529	564	24	48.1	6e-05	Oryza sativa Japonica Group Os04g0631400 (Os04g0631400) mRNA, complete cds
BJ269386.1|BJ269386	NM_001060540.2	AP008210.2	Os04g0635100	hypothetical protein	0.888	89	0	103	191	273	361	49	97.6	1e-19	Oryza sativa Japonica Group Os04g0635100 (Os04g0635100) mRNA, complete cds
CA643280.1|CA643280	NM_001060540.2	AP008210.2	Os04g0635100	hypothetical protein	0.934	71	0	253	323	287	357	52	103	3e-21	Oryza sativa Japonica Group Os04g0635100 (Os04g0635100) mRNA, complete cds
BJ296395.1|BJ296395	NM_001060648.1	AP008210.2	Os04g0655000	hypothetical protein	0.958	24	0	484	507	1796	1819	20	40.1	0.04	Oryza sativa Japonica Group Os04g0655000 (Os04g0655000) mRNA, complete cds
CA612656.1|CA612656	NM_001060666.1	AP008210.2	Os04g0658800	hypothetical protein	1	19	0	63	81	433	451	19	38.2	0.051	Oryza sativa Japonica Group Os04g0658800 (Os04g0658800) mRNA, complete cds
CA712342.1|CA712342	NM_001187203.1	-	Os04g0661600	hypothetical protein	0.86	50	0	19	68	2103	2152	22	44.1	0.002	Oryza sativa Japonica Group Os04g0661600 (Os04g0661600) mRNA, complete cds
CD373827.1|CD373827	NM_001060702.1	AP008210.2	Os04g0663800	hypothetical protein	0.822	214	0	250	463	1	214	62	123	3e-27	Oryza sativa Japonica Group Os04g0663800 (Os04g0663800) mRNA, partial cds
CA705904.1|CA705904	NM_001060707.2	-	Os04g0664800	hypothetical protein	1	18	0	260	277	110	127	18	36.2	0.45	Oryza sativa Japonica Group Os04g0664800 (Os04g0664800) mRNA, complete cds
BJ219294.1|BJ219294	NM_001060708.2	-	Os04g0664900	hypothetical protein	0.834	122	0	548	669	1153	1274	42	83.8	4e-15	Oryza sativa Japonica Group Os04g0664900 (Os04g0664900) mRNA, complete cds
AF274001.1|	NM_001060734.1	AK067891.1	Os04g0668900	hypothetical protein	0.847	581	1	134	713	379	959	224	444	1e-123	Oryza sativa Japonica Group Os04g0668900 (Os04g0668900) mRNA, complete cds
CA484005.1|CA484005	NM_001060736.1	AP008210.2	Os04g0669200	hypothetical protein	0.962	62	0	78	139	514	575	42	83.8	2e-15	Oryza sativa Japonica Group Os04g0669200 (Os04g0669200) mRNA, complete cds
BQ166020.1|BQ166020	NM_001060738.1	AP008210.2	Os04g0669400	hypothetical protein	0.939	56	0	335	390	800	855	36	71.9	8e-12	Oryza sativa Japonica Group Os04g0669400 (Os04g0669400) mRNA, complete cds
AJ603295.1|AJ603295	NM_001187212.1	-	Os04g0675800	hypothetical protein	1	19	0	170	188	2474	2492	19	38.2	0.065	Oryza sativa Japonica Group Os04g0675800 (Os04g0675800) mRNA, partial cds
CA729213.1|CA729213	NM_001060801.2	AP008210.2	Os04g0677600	hypothetical protein	0.895	143	3	140	282	543	682	81	161	2e-38	Oryza sativa Japonica Group Os04g0677600 (Os04g0677600) mRNA, complete cds
BE517237.1|BE517237	NM_001060906.2	-	Os04g0692700	hypothetical protein	1	20	0	181	200	4732	4751	20	40.1	0.033	Oryza sativa Japonica Group Os04g0692700 (Os04g0692700) mRNA, complete cds
CD895140.1|CD895140	NM_001060981.1	AK101693.1	Os05g0111200	hypothetical protein	0.844	364	0	188	551	155	518	128	254	1e-66	Oryza sativa Japonica Group Os05g0111200 (Os05g0111200) mRNA, complete cds
CD452579.1|CD452579	NM_001060996.1	AC093921.2	Os05g0114500	hypothetical protein	0.829	53	0	658	710	1219	1271	41	81.8	1e-14	Oryza sativa Japonica Group Os05g0114500 (Os05g0114500) mRNA, complete cds
CK193136.1|CK193136	NM_001187252.1	-	Os05g0114700	hypothetical protein	0.9	73	0	339	411	1631	1703	33	65.9	1e-09	Oryza sativa Japonica Group Os05g0114700 (Os05g0114700) mRNA, complete cds
BJ295865.1|BJ295865	NM_001187255.1	-	Os05g0117600	hypothetical protein	0.855	442	0	176	617	1946	2387	186	369	1e-101	Oryza sativa Japonica Group Os05g0117600 (Os05g0117600) mRNA, complete cds
CA668146.1|CA668146	NM_001187261.1	-	Os05g0124600	hypothetical protein	1	19	0	339	357	5236	5254	19	38.2	0.17	Oryza sativa Japonica Group Os05g0124600 (Os05g0124600) mRNA, complete cds
CA744201.1|CA744201	NM_001061056.1	AK066314.1	Os05g0125500	hypothetical protein	0.901	384	0	20	403	384	767	232	460	1e-129	Oryza sativa Japonica Group Os05g0125500 (Os05g0125500) mRNA, complete cds
BJ214898.1|BJ214898	NM_001187268.1	-	Os05g0127400	hypothetical protein	0.845	478	0	154	631	547	1024	182	361	9e-99	Oryza sativa Japonica Group Os05g0127400 (Os05g0127400) mRNA, complete cds
CA610391.1|CA610391	NM_001187277.1	-	Os05g0132800	hypothetical protein	1	18	0	271	288	16	33	18	36.2	0.45	Oryza sativa Japonica Group Os05g0132800 (Os05g0132800) mRNA, complete cds
CK169368.1|CK169368	NM_001187286.1	-	Os05g0144150	hypothetical protein	0.866	66	0	535	600	680	745	38	75.8	1e-12	Oryza sativa Japonica Group Os05g0144150 (Os05g0144150) mRNA, complete cds
BE471198.1|BE471198	NM_001187291.1	-	Os05g0151200	hypothetical protein	0.924	145	0	204	348	516	660	101	200	1e-50	Oryza sativa Japonica Group Os05g0151200 (Os05g0151200) mRNA, complete cds
CA603373.1|CA603373	NM_001061300.2	-	Os05g0169800	hypothetical protein	1	18	0	68	85	1916	1933	18	36.2	0.42	Oryza sativa Japonica Group Os05g0169800 (Os05g0169800) mRNA, complete cds
CK213610.1|CK213610	NM_001061326.1	AC144738.2	Os05g0176600	hypothetical protein	0.888	153	0	177	329	151	303	85	168	1e-40	Oryza sativa Japonica Group Os05g0176600 (Os05g0176600) mRNA, complete cds
CA696204.1|CA696204	NM_001187315.1	-	Os05g0179900	hypothetical protein	0.824	108	0	1	108	1291	1398	33	65.9	5e-10	Oryza sativa Japonica Group Os05g0179900 (Os05g0179900) mRNA, complete cds
CA624587.1|CA624587	NM_001061342.2	AK242969.1	Os05g0180300	hypothetical protein	0.858	208	13	4	200	1233	1438	55	109	2e-23	Oryza sativa Japonica Group Os05g0180300 (Os05g0180300) mRNA, complete cds
CA597344.1|CA597344	NM_001187316.1	-	Os05g0180800	hypothetical protein	0.937	63	0	236	298	79	141	47	93.7	2e-18	Oryza sativa Japonica Group Os05g0180800 (Os05g0180800) mRNA, complete cds
CA644335.1|CA644335	NM_001187316.1	-	Os05g0180800	hypothetical protein	0.952	63	0	250	312	79	141	51	101	1e-20	Oryza sativa Japonica Group Os05g0180800 (Os05g0180800) mRNA, complete cds
CK199685.1|CK199685	NM_001187316.1	-	Os05g0180800	hypothetical protein	0.937	63	0	391	453	79	141	47	93.7	4e-18	Oryza sativa Japonica Group Os05g0180800 (Os05g0180800) mRNA, complete cds
CK192888.1|CK192888	NM_001187321.1	-	Os05g0184901	hypothetical protein	0.814	236	1	577	812	1008	1242	56	111	2e-23	Oryza sativa Japonica Group Os05g0184901 (Os05g0184901) mRNA, complete cds
CK199039.1|CK199039	NM_001061374.2	AK242429.1	Os05g0188100	hypothetical protein	0.956	114	0	379	492	165	278	94	186	4e-46	Oryza sativa Japonica Group Os05g0188100 (Os05g0188100) mRNA, complete cds
BE443423.1|BE443423	NM_001187331.1	-	Os05g0193800	hypothetical protein	1	21	0	314	334	581	601	21	42.1	0.009	Oryza sativa Japonica Group Os05g0193800 (Os05g0193800) mRNA, complete cds
CA648469.1|CA648469	NM_001187339.1	-	Os05g0199100	hypothetical protein	1	19	0	171	189	372	390	19	38.2	0.16	Oryza sativa Japonica Group Os05g0199100 (Os05g0199100) mRNA, complete cds
CD935024.1|CD935024	NM_001187339.1	-	Os05g0199100	hypothetical protein	0.844	387	15	304	675	608	994	90	178	8e-44	Oryza sativa Japonica Group Os05g0199100 (Os05g0199100) mRNA, complete cds
BJ318081.1|BJ318081	NM_001061705.1	AP008211.2	Os05g0315100	hypothetical protein	0.907	43	0	450	492	2525	2567	27	54	3e-06	Oryza sativa Japonica Group Os05g0315100 (Os05g0315100) mRNA, complete cds
BQ170087.1|BQ170087	NM_001187469.1	-	Os05g0380700	hypothetical protein	1	18	0	429	446	377	394	18	36.2	0.46	Oryza sativa Japonica Group Os05g0380700 (Os05g0380700) mRNA, complete cds
AB029935.1|	NM_001062011.1	AP008211.2	Os05g0399300	hypothetical protein	0.855	527	4	234	758	271	795	203	402	1e-111	Oryza sativa Japonica Group Os05g0399300 (Os05g0399300) mRNA, complete cds
CD904673.1|CD904673	NM_001062011.1	AP008211.2	Os05g0399300	hypothetical protein	0.842	428	6	151	575	349	773	124	246	4e-64	Oryza sativa Japonica Group Os05g0399300 (Os05g0399300) mRNA, complete cds
CA714323.1|CA714323	NM_001062201.1	AP008211.2	Os05g0440000	hypothetical protein	1	20	0	134	153	37	56	20	40.1	0.03	Oryza sativa Japonica Group Os05g0440000 (Os05g0440000) mRNA, complete cds
AF005993.1|	NM_001062289.2	AK243004.1	Os05g0460000	hypothetical protein	0.914	1932	8	131	2061	173	2097	1257	2492	0	Oryza sativa Japonica Group Os05g0460000 (Os05g0460000) mRNA, complete cds
AB097412.1|	NM_001062337.2	AC112159.2	Os05g0468800	hypothetical protein	0.865	510	18	79	576	105	608	187	371	1e-101	Oryza sativa Japonica Group Os05g0468800 (Os05g0468800) mRNA, complete cds
BJ270644.1|BJ270644	NM_001062560.2	-	Os05g0513200	hypothetical protein	0.84	448	3	13	457	582	1029	150	297	1e-79	Oryza sativa Japonica Group Os05g0513200 (Os05g0513200) mRNA, complete cds
CK205774.1|CK205774	NM_001062561.2	-	Os05g0513300	hypothetical protein	0.82	267	0	443	709	871	1137	75	149	1e-34	Oryza sativa Japonica Group Os05g0513300 (Os05g0513300) mRNA, complete cds
CD881264.1|CD881264	NM_001062588.1	AC130603.2	Os05g0517600	hypothetical protein	0.867	240	0	178	417	187	426	112	222	4e-57	Oryza sativa Japonica Group Os05g0517600 (Os05g0517600) mRNA, complete cds
BQ169390.1|BQ169390	NM_001187568.1	-	Os05g0526300	hypothetical protein	1	17	0	87	103	691	707	17	34.2	0.78	Oryza sativa Japonica Group Os05g0526300 (Os05g0526300) mRNA, partial cds
BQ579574.1|BQ579574	NM_001062638.1	AC109596.3	Os05g0526600	hypothetical protein	0.964	28	0	136	163	71	98	24	48.1	0.0002	Oryza sativa Japonica Group Os05g0526600 (Os05g0526600) mRNA, complete cds
CA672520.1|CA672520	NM_001062737.2	AK242655.1	Os05g0543200	hypothetical protein	1	18	0	277	294	457	474	18	36.2	0.44	Oryza sativa Japonica Group Os05g0543200 (Os05g0543200) mRNA, complete cds
BQ619937.1|BQ619937	NM_001062773.1	-	Os05g0549900	hypothetical protein	0.822	152	0	409	560	595	746	44	87.7	2e-16	Oryza sativa Japonica Group Os05g0549900 (Os05g0549900) mRNA, complete cds
BJ288959.1|BJ288959	NM_001062841.2	AP008211.2	Os05g0560200	hypothetical protein	0.954	87	0	1	87	710	796	71	141	9e-33	Oryza sativa Japonica Group Os05g0560200 (Os05g0560200) mRNA, complete cds
CD373874.1|CD373874	NM_001062999.1	AP008211.2	Os05g0586700	hypothetical protein	0.848	143	0	242	384	721	863	59	117	2e-25	Oryza sativa Japonica Group Os05g0586700 (Os05g0586700) mRNA, complete cds
CD452780.1|CD452780	NM_001187619.1	-	Os05g0588250	hypothetical protein	1	19	0	492	510	275	293	19	38.2	0.17	Oryza sativa Japonica Group Os05g0588250 (Os05g0588250) mRNA, complete cds
CA605349.1|CA605349	NM_001187622.1	-	Os05g0591500	hypothetical protein	1	18	0	171	188	2394	2411	18	36.2	0.33	Oryza sativa Japonica Group Os05g0591500 (Os05g0591500) mRNA, partial cds
BQ167250.1|BQ167250	NM_001063244.2	AF488413.1	Os06g0133500	hypothetical protein	0.968	51	0	309	359	325	375	47	93.7	3e-18	Oryza sativa Japonica Group Os06g0133500 (Os06g0133500) mRNA, complete cds
BJ272562.1|BJ272562	NM_001063246.1	AP008212.2	Os06g0133800	hypothetical protein	0.85	545	0	242	786	1496	2040	218	432	1e-120	Oryza sativa Japonica Group Os06g0133800 (Os06g0133800) mRNA, partial cds
BQ171510.1|BQ171510	NM_001063298.1	AP008212.2	Os06g0141800	hypothetical protein	1	18	0	401	418	526	543	18	36.2	0.43	Oryza sativa Japonica Group Os06g0141800 (Os06g0141800) mRNA, complete cds
BE423969.1|BE423969	NM_001187664.1	-	Os06g0142350	hypothetical protein	0.846	182	0	317	498	245	426	70	139	5e-32	Oryza sativa Japonica Group Os06g0142350 (Os06g0142350) mRNA, partial cds
CN012339.1|CN012339	NM_001187664.1	-	Os06g0142350	hypothetical protein	0.887	80	0	24	103	347	426	44	87.7	1e-16	Oryza sativa Japonica Group Os06g0142350 (Os06g0142350) mRNA, partial cds
CA650091.1|CA650091	NM_001063385.2	-	Os06g0155400	hypothetical protein	1	19	0	151	169	652	670	19	38.2	0.048	Oryza sativa Japonica Group Os06g0155400 (Os06g0155400) mRNA, complete cds
CA686340.1|CA686340	NM_001063476.2	AP004240.3	Os06g0172600	hypothetical protein	0.926	190	0	113	302	81	270	134	266	3e-70	Oryza sativa Japonica Group Os06g0172600 (Os06g0172600) mRNA, complete cds
BQ168763.1|BQ168763	NM_001063477.2	AP002854.2	Os06g0172800	hypothetical protein	1	25	0	149	173	2751	2775	25	50.1	2e-05	Oryza sativa Japonica Group Os06g0172800 (Os06g0172800) mRNA, complete cds
CA678048.1|CA678048	NM_001187704.1	-	Os06g0178100	hypothetical protein	0.901	58	0	69	126	475	532	30	60	4e-08	Oryza sativa Japonica Group Os06g0178100 (Os06g0178100) mRNA, complete cds
BJ290881.1|BJ290881	NM_001187705.1	-	Os06g0178300	hypothetical protein	0.886	35	0	2	36	800	834	20	40.1	0.025	Oryza sativa Japonica Group Os06g0178300 (Os06g0178300) mRNA, complete cds
BJ295756.1|BJ295756	NM_001187705.1	-	Os06g0178300	hypothetical protein	0.885	52	0	385	436	783	834	28	56	5e-07	Oryza sativa Japonica Group Os06g0178300 (Os06g0178300) mRNA, complete cds
CK155052.1|CK155052	NM_001187713.1	-	Os06g0185200	hypothetical protein	1	18	0	631	648	551	568	18	36.2	0.89	Oryza sativa Japonica Group Os06g0185200 (Os06g0185200) mRNA, complete cds
CA613456.1|CA613456	NM_001063579.1	AK060742.1	Os06g0194000	hypothetical protein	1	31	0	181	211	1118	1148	31	61.9	1e-08	Oryza sativa Japonica Group Os06g0194000 (Os06g0194000) mRNA, complete cds
CK153818.1|CK153818	NM_001187723.1	-	Os06g0197500	hypothetical protein	0.836	323	0	437	759	275	597	112	222	7e-57	Oryza sativa Japonica Group Os06g0197500 (Os06g0197500) mRNA, complete cds
BJ298669.1|BJ298669	NM_001063646.2	AP004687.2	Os06g0210000	hypothetical protein	1	19	0	98	116	1378	1396	19	38.2	0.16	Oryza sativa Japonica Group Os06g0210000 (Os06g0210000) mRNA, complete cds
BQ168913.1|BQ168913	NM_001187731.1	-	Os06g0210300	hypothetical protein	0.889	162	9	242	394	645	806	62	123	2e-27	Oryza sativa Japonica Group Os06g0210300 (Os06g0210300) mRNA, complete cds
BE213604.1|BE213604	NM_001187733.1	-	Os06g0214850	hypothetical protein	0.893	169	0	165	333	597	765	97	192	5e-48	Oryza sativa Japonica Group Os06g0214850 (Os06g0214850) mRNA, partial cds
BJ290995.1|BJ290995	NM_001063883.2	AP003575.2	Os06g0267400	hypothetical protein	0.863	73	0	250	322	1173	1245	33	65.9	6e-10	Oryza sativa Japonica Group Os06g0267400 (Os06g0267400) mRNA, complete cds
BQ172048.1|BQ172048	NM_001063894.2	-	Os06g0271000	hypothetical protein	0.955	22	0	150	171	1309	1330	18	36.2	0.27	Oryza sativa Japonica Group Os06g0271000 (Os06g0271000) mRNA, complete cds
CA691107.1|CA691107	NM_001063931.2	-	Os06g0283300	hypothetical protein	0.836	58	0	178	235	1202	1259	30	60	4e-08	Oryza sativa Japonica Group Os06g0283300 (Os06g0283300) mRNA, complete cds
CA644358.1|CA644358	NM_001063950.1	AP008212.2	Os06g0288400	hypothetical protein	1	19	0	17	35	299	317	19	38.2	0.059	Oryza sativa Japonica Group Os06g0288400 (Os06g0288400) mRNA, complete cds
BJ232873.1|BJ232873	NM_001187836.1	-	Os06g0329200	hypothetical protein	1	18	0	265	282	2488	2505	18	36.2	0.47	Oryza sativa Japonica Group Os06g0329200 (Os06g0329200) mRNA, complete cds
BJ296454.1|BJ296454	NM_001064259.1	EF122449.1	Os06g0507200	hypothetical protein	0.931	29	0	14	42	545	573	21	42.1	0.011	Oryza sativa Japonica Group Os06g0507200 (Os06g0507200) mRNA, complete cds
BQ806334.1|BQ806334	NM_001064259.1	EF122449.1	Os06g0507200	hypothetical protein	0.931	29	0	240	268	267	295	21	42.1	0.012	Oryza sativa Japonica Group Os06g0507200 (Os06g0507200) mRNA, complete cds
CD910659.1|CD910659	NM_001064259.1	EF122449.1	Os06g0507200	hypothetical protein	0.931	29	0	472	500	545	573	21	42.1	0.009	Oryza sativa Japonica Group Os06g0507200 (Os06g0507200) mRNA, complete cds
CA690954.1|CA690954	NM_001187894.1	-	Os06g0517450	hypothetical protein	0.975	159	0	23	181	3768	3926	143	283	7e-76	Oryza sativa Japonica Group Os06g0517450 (Os06g0517450) mRNA, partial cds
CA606101.1|CA606101	NM_001064348.2	-	Os06g0544100	hypothetical protein	0.963	27	0	20	46	837	863	23	46.1	0.0006	Oryza sativa Japonica Group Os06g0544100 (Os06g0544100) mRNA, complete cds
CA654290.1|CA654290	NM_001064356.2	AP004731.3	Os06g0547100	hypothetical protein	0.855	256	0	1	256	714	969	108	214	1e-54	Oryza sativa Japonica Group Os06g0547100 (Os06g0547100) mRNA, complete cds
BQ162680.1|BQ162680	NM_001064370.2	AP003686.3	Os06g0550800	hypothetical protein	1	21	0	123	143	789	809	21	42.1	0.007	Oryza sativa Japonica Group Os06g0550800 (Os06g0550800) mRNA, complete cds
CK213161.1|CK213161	NM_001064378.2	-	Os06g0553100	hypothetical protein	0.912	139	0	788	926	170	308	99	196	5e-49	Oryza sativa Japonica Group Os06g0553100 (Os06g0553100) mRNA, complete cds
BJ323130.1|BJ323130	NM_001064470.1	AP008212.2	Os06g0579600	hypothetical protein	1	18	0	567	584	3725	3742	18	36.2	0.61	Oryza sativa Japonica Group Os06g0579600 (Os06g0579600) mRNA, complete cds
CD901989.1|CD901989	NM_001187954.1	-	Os06g0597400	hypothetical protein	0.898	397	3	245	638	2803	3199	223	442	1e-123	Oryza sativa Japonica Group Os06g0597400 (Os06g0597400) mRNA, complete cds
CD909308.1|CD909308	NM_001187956.1	-	Os06g0600301	hypothetical protein	0.913	287	0	16	302	367	653	187	371	1e-101	Oryza sativa Japonica Group Os06g0600301 (Os06g0600301) mRNA, complete cds
BJ315021.1|BJ315021	NM_001187976.1	-	Os06g0618150	hypothetical protein	0.893	112	0	131	242	1360	1471	64	127	2e-28	Oryza sativa Japonica Group Os06g0618150 (Os06g0618150) mRNA, complete cds
CN009680.1|CN009680	NM_001064661.1	AP008212.2	Os06g0632200	hypothetical protein	1	21	0	46	66	1910	1930	21	42.1	0.004	Oryza sativa Japonica Group Os06g0632200 (Os06g0632200) mRNA, partial cds
AJ603999.1|AJ603999	NM_001187995.1	-	Os06g0638900	hypothetical protein	1	17	0	66	82	1444	1460	17	34.2	0.98	Oryza sativa Japonica Group Os06g0638900 (Os06g0638900) mRNA, complete cds
BJ289689.1|BJ289689	NM_001064720.1	AP008212.2	Os06g0644300	hypothetical protein	1	16	0	128	143	6322	6337	16	32.2	2.6	Oryza sativa Japonica Group Os06g0644300 (Os06g0644300) mRNA, complete cds
AJ612490.1|AJ612490	NM_001064762.1	AP005453.1	Os06g0651200	hypothetical protein	0.915	102	1	200	301	199	299	58	115	8e-25	Oryza sativa Japonica Group Os06g0651200 (Os06g0651200) mRNA, complete cds
BF474922.1|BF474922	NM_001064762.1	AP005453.1	Os06g0651200	hypothetical protein	0.901	101	0	170	270	199	299	61	121	1e-26	Oryza sativa Japonica Group Os06g0651200 (Os06g0651200) mRNA, complete cds
BE443920.1|BE443920	NM_001064773.2	AK242956.1	Os06g0653100	hypothetical protein	0.893	298	0	1	298	2003	2300	170	337	1e-91	Oryza sativa Japonica Group Os06g0653100 (Os06g0653100) mRNA, partial cds
CA694179.1|CA694179	NM_001188020.1	-	Os06g0669275	hypothetical protein	1	18	0	83	100	3026	3043	18	36.2	0.61	Oryza sativa Japonica Group Os06g0669275 (Os06g0669275) mRNA, partial cds
CA605726.1|CA605726	NM_001188032.1	-	Os06g0683600	hypothetical protein	0.915	47	0	17	63	375	421	31	61.9	6e-09	Oryza sativa Japonica Group Os06g0683600 (Os06g0683600) mRNA, complete cds
AJ615613.1|AJ615613	NM_001064965.1	AP003770.3	Os06g0693000	hypothetical protein	0.83	94	0	55	148	1551	1644	30	60	3e-08	Oryza sativa Japonica Group Os06g0693000 (Os06g0693000) mRNA, complete cds
BJ289337.1|BJ289337	NM_001188058.1	-	Os06g0706700	hypothetical protein	0.929	43	1	9	50	282	324	23	46.1	0.0003	Oryza sativa Japonica Group Os06g0706700 (Os06g0706700) mRNA, complete cds
BJ250258.1|BJ250258	NM_001188059.1	-	Os06g0707800	hypothetical protein	0.885	61	0	380	440	3119	3179	33	65.9	8e-10	Oryza sativa Japonica Group Os06g0707800 (Os06g0707800) mRNA, partial cds
BJ319744.1|BJ319744	NM_001188059.1	-	Os06g0707800	hypothetical protein	1	16	0	6	21	228	243	16	32.2	1.7	Oryza sativa Japonica Group Os06g0707800 (Os06g0707800) mRNA, partial cds
CD907588.1|CD907588	NM_001188072.1	-	Os06g0720700	hypothetical protein	1	18	0	74	91	1237	1254	18	36.2	0.31	Oryza sativa Japonica Group Os06g0720700 (Os06g0720700) mRNA, partial cds
BJ298450.1|BJ298450	NM_001188077.1	-	Os06g0724800	hypothetical protein	0.909	42	0	265	306	575	616	30	60	5e-08	Oryza sativa Japonica Group Os06g0724800 (Os06g0724800) mRNA, complete cds
BQ168633.1|BQ168633	NM_001188077.1	-	Os06g0724800	hypothetical protein	0.919	172	0	378	549	1035	1206	116	230	2e-59	Oryza sativa Japonica Group Os06g0724800 (Os06g0724800) mRNA, complete cds
CD923810.1|CD923810	NM_001188077.1	-	Os06g0724800	hypothetical protein	0.901	54	0	46	99	811	864	26	52	8e-06	Oryza sativa Japonica Group Os06g0724800 (Os06g0724800) mRNA, complete cds
CA606531.1|CA606531	NM_001065200.2	-	Os06g0731700	hypothetical protein	0.866	225	2	15	238	1430	1653	93	184	1e-45	Oryza sativa Japonica Group Os06g0731700 (Os06g0731700) mRNA, complete cds
CA615809.1|CA615809	NM_001188122.1	-	Os07g0138400	hypothetical protein	0.926	27	0	90	116	213	239	19	38.2	0.13	Oryza sativa Japonica Group Os07g0138400 (Os07g0138400) mRNA, partial cds
BE517410.1|BE517410	NM_001065437.2	AP003704.3	Os07g0151200	hypothetical protein	0.929	28	0	322	349	282	309	20	40.1	0.033	Oryza sativa Japonica Group Os07g0151200 (Os07g0151200) mRNA, complete cds
BQ171988.1|BQ171988	NM_001065437.2	AP003704.3	Os07g0151200	hypothetical protein	0.954	87	0	354	440	2375	2461	71	141	1e-32	Oryza sativa Japonica Group Os07g0151200 (Os07g0151200) mRNA, complete cds
CA737158.1|CA737158	NM_001065495.2	-	Os07g0164500	hypothetical protein	1	18	0	111	128	2322	2339	18	36.2	0.24	Oryza sativa Japonica Group Os07g0164500 (Os07g0164500) mRNA, complete cds
CA692874.1|CA692874	NM_001065523.1	-	Os07g0170000	hypothetical protein	0.898	118	0	13	130	668	785	70	139	3e-32	Oryza sativa Japonica Group Os07g0170000 (Os07g0170000) mRNA, complete cds
CA610199.1|CA610199	NM_001065640.1	AP008213.2	Os07g0193200	hypothetical protein	0.955	22	0	38	59	1103	1124	18	36.2	0.32	Oryza sativa Japonica Group Os07g0193200 (Os07g0193200) mRNA, complete cds
CA653905.1|CA653905	NM_001188180.1	-	Os07g0230400	hypothetical protein	1	17	0	19	35	99	115	17	34.2	1.3	Oryza sativa Japonica Group Os07g0230400 (Os07g0230400) mRNA, partial cds
BJ224838.1|BJ224838	NM_001065777.1	AP008213.2	Os07g0235200	hypothetical protein	0.958	24	0	89	112	751	774	20	40.1	0.013	Oryza sativa Japonica Group Os07g0235200 (Os07g0235200) mRNA, partial cds
CK211335.1|CK211335	NM_001065801.2	-	Os07g0240700	hypothetical protein	0.855	152	0	384	535	1110	1261	64	127	4e-28	Oryza sativa Japonica Group Os07g0240700 (Os07g0240700) mRNA, complete cds
CD490599.1|CD490599	NM_001188239.1	-	Os07g0431160	hypothetical protein	1	20	0	481	500	2304	2323	20	40.1	0.036	Oryza sativa Japonica Group Os07g0431160 (Os07g0431160) mRNA, complete cds
CD373856.1|CD373856	NM_001188286.1	-	Os07g0501500	hypothetical protein	1	18	0	295	312	376	393	18	36.2	0.69	Oryza sativa Japonica Group Os07g0501500 (Os07g0501500) mRNA, complete cds
CA730001.1|CA730001	NM_001066299.1	-	Os07g0511900	hypothetical protein	0.869	511	3	117	627	736	1243	241	478	1e-134	Oryza sativa Japonica Group Os07g0511900 (Os07g0511900) mRNA, complete cds
BE515367.1|BE515367	NM_001066606.2	-	Os07g0573900	hypothetical protein	1	23	0	442	464	94	116	23	46.1	0.0005	Oryza sativa Japonica Group Os07g0573900 (Os07g0573900) mRNA, partial cds
CK166045.1|CK166045	NM_001188379.1	-	Os07g0639500	hypothetical protein	1	21	0	252	272	454	474	21	42.1	0.02	Oryza sativa Japonica Group Os07g0639500 (Os07g0639500) mRNA, complete cds
BJ252265.1|BJ252265	NM_001066970.2	AK103200.1	Os07g0642300	hypothetical protein	0.918	502	0	180	681	152	653	338	670	0	Oryza sativa Japonica Group Os07g0642300 (Os07g0642300) mRNA, complete cds
CF133610.1|CF133610	NM_001188380.1	-	Os07g0643000	hypothetical protein	1	21	0	265	285	966	986	21	42.1	0.009	Oryza sativa Japonica Group Os07g0643000 (Os07g0643000) mRNA, complete cds
CK163836.1|CK163836	NM_001067060.1	AP003833.3	Os07g0659400	hypothetical protein	0.878	386	1	430	815	434	818	194	385	1e-105	Oryza sativa Japonica Group Os07g0659400 (Os07g0659400) mRNA, complete cds
AL830654.1|AL830654	NM_001067264.2	-	Os07g0693400	hypothetical protein	1	19	0	14	32	3439	3457	19	38.2	0.08	Oryza sativa Japonica Group Os07g0693400 (Os07g0693400) mRNA, partial cds
BQ801268.1|BQ801268	NM_001067264.2	-	Os07g0693400	hypothetical protein	1	18	0	173	190	3448	3465	18	36.2	0.28	Oryza sativa Japonica Group Os07g0693400 (Os07g0693400) mRNA, partial cds
CD918545.1|CD918545	NM_001067324.2	-	Os08g0106000	hypothetical protein	0.929	37	0	237	273	1727	1763	21	42.1	0.008	Oryza sativa Japonica Group Os08g0106000 (Os08g0106000) mRNA, partial cds
AJ613550.1|AJ613550	NM_001188425.1	-	Os08g0106501	hypothetical protein	0.848	338	13	94	422	417	750	100	198	7e-50	Oryza sativa Japonica Group Os08g0106501 (Os08g0106501) mRNA, complete cds
CK193041.1|CK193041	NM_001067505.1	AP008214.2	Os08g0140700	hypothetical protein	0.935	31	0	601	631	1187	1217	23	46.1	0.0009	Oryza sativa Japonica Group Os08g0140700 (Os08g0140700) mRNA, complete cds
BJ252071.1|BJ252071	NM_001067527.1	AP008214.2	Os08g0150500	hypothetical protein	0.854	66	0	527	592	1226	1291	26	52	1e-05	Oryza sativa Japonica Group Os08g0150500 (Os08g0150500) mRNA, complete cds
BJ219357.1|BJ219357	NM_001067584.1	AP004635.3	Os08g0160600	hypothetical protein	0.951	205	0	478	682	167	371	165	327	1e-88	Oryza sativa Japonica Group Os08g0160600 (Os08g0160600) mRNA, complete cds
CA653481.1|CA653481	NM_001067625.2	AP005501.3	Os08g0170100	hypothetical protein	1	19	0	137	155	15	33	19	38.2	0.045	Oryza sativa Japonica Group Os08g0170100 (Os08g0170100) mRNA, complete cds
CA679030.1|CA679030	NM_001188483.1	-	Os08g0179000	hypothetical protein	1	18	0	263	280	3582	3599	18	36.2	0.33	Oryza sativa Japonica Group Os08g0179000 (Os08g0179000) mRNA, partial cds
BJ211521.1|BJ211521	NM_001188489.1	-	Os08g0193200	hypothetical protein	0.919	62	0	30	91	262	323	42	83.8	2e-15	Oryza sativa Japonica Group Os08g0193200 (Os08g0193200) mRNA, complete cds
CD490387.1|CD490387	NM_001067716.1	AP005441.3	Os08g0193600	hypothetical protein	1	18	0	408	425	461	478	18	36.2	0.46	Oryza sativa Japonica Group Os08g0193600 (Os08g0193600) mRNA, complete cds
AJ604404.1|AJ604404	NM_001188493.1	-	Os08g0197050	hypothetical protein	1	19	0	162	180	1427	1445	19	38.2	0.078	Oryza sativa Japonica Group Os08g0197050 (Os08g0197050) mRNA, partial cds
BQ905713.1|BQ905713	NM_001188504.1	-	Os08g0204632	hypothetical protein	0.854	248	1	212	458	229	476	98	196	4e-49	Oryza sativa Japonica Group Os08g0204632 (Os08g0204632) mRNA, complete cds
BJ252787.1|BJ252787	NM_001067871.1	AP004657.2	Os08g0241300	hypothetical protein	0.832	176	7	385	557	87	258	46	91.7	1e-17	Oryza sativa Japonica Group Os08g0241300 (Os08g0241300) mRNA, complete cds
CA691728.1|CA691728	NM_001188546.1	-	Os08g0252001	hypothetical protein	1	22	0	390	411	14	35	22	44.1	0.002	Oryza sativa Japonica Group Os08g0252001 (Os08g0252001) mRNA, complete cds
BJ297625.1|BJ297625	NM_001067949.1	AP004650.2	Os08g0269600	hypothetical protein	0.96	25	0	565	589	268	292	21	42.1	0.011	Oryza sativa Japonica Group Os08g0269600 (Os08g0269600) mRNA, complete cds
CN011040.1|CN011040	NM_001068201.1	AP004397.3	Os08g0374400	hypothetical protein	1	21	0	53	73	229	249	21	42.1	0.008	Oryza sativa Japonica Group Os08g0374400 (Os08g0374400) mRNA, complete cds
BQ802397.1|BQ802397	NM_001068243.1	AP004689.3	Os08g0386300	hypothetical protein	0.848	223	0	424	646	286	508	87	172	5e-42	Oryza sativa Japonica Group Os08g0386300 (Os08g0386300) mRNA, complete cds
BE515510.1|BE515510	NM_001188639.1	-	Os08g0402700	hypothetical protein	1	19	0	191	209	2530	2548	19	38.2	0.075	Oryza sativa Japonica Group Os08g0402700 (Os08g0402700) mRNA, complete cds
CA602750.1|CA602750	NM_001188671.1	-	Os08g0442350	hypothetical protein	1	17	0	111	127	1764	1780	17	34.2	2	Oryza sativa Japonica Group Os08g0442350 (Os08g0442350) mRNA, complete cds
CD490508.1|CD490508	NM_001188672.1	-	Os08g0444440	hypothetical protein	0.899	66	0	314	379	253	318	34	67.9	2e-10	Oryza sativa Japonica Group Os08g0444440 (Os08g0444440) mRNA, complete cds
CK168632.1|CK168632	NM_001188701.1	-	Os08g0478466	hypothetical protein	1	22	0	653	674	648	669	22	44.1	0.004	Oryza sativa Japonica Group Os08g0478466 (Os08g0478466) mRNA, complete cds
BJ301728.1|BJ301728	NM_001068699.2	-	Os08g0501500	hypothetical protein	1	19	0	246	264	1976	1994	19	38.2	0.12	Oryza sativa Japonica Group Os08g0501500 (Os08g0501500) mRNA, complete cds
BJ243702.1|BJ243702	NM_001188715.1	-	Os08g0502101	hypothetical protein	1	20	0	25	44	892	911	20	40.1	0.018	Oryza sativa Japonica Group Os08g0502101 (Os08g0502101) mRNA, complete cds
CD875162.1|CD875162	NM_001188724.1	-	Os08g0507701	hypothetical protein	0.788	372	0	128	499	597	968	56	111	1e-23	Oryza sativa Japonica Group Os08g0507701 (Os08g0507701) mRNA, complete cds
CA739108.1|CA739108	NM_001068730.2	AK242921.1	Os08g0508100	hypothetical protein	1	20	0	251	270	2464	2483	20	40.1	0.023	Oryza sativa Japonica Group Os08g0508100 (Os08g0508100) mRNA, complete cds
BJ225819.1|BJ225819	NM_001068948.1	AP004163.3	Os08g0545300	hypothetical protein	0.916	107	0	1	107	95	201	71	141	1e-32	Oryza sativa Japonica Group Os08g0545300 (Os08g0545300) mRNA, complete cds
BQ172107.1|BQ172107	NM_001069085.1	AP008215.2	Os09g0101200	hypothetical protein	1	18	0	629	646	952	969	18	36.2	0.68	Oryza sativa Japonica Group Os09g0101200 (Os09g0101200) mRNA, complete cds
BJ250502.1|BJ250502	NM_001069142.1	AP008215.2	Os09g0125100	hypothetical protein	0.86	169	0	563	731	70	238	69	137	3e-31	Oryza sativa Japonica Group Os09g0125100 (Os09g0125100) mRNA, complete cds
CA601808.1|CA601808	NM_001188789.1	-	Os09g0125828	hypothetical protein	1	18	0	113	130	544	561	18	36.2	0.36	Oryza sativa Japonica Group Os09g0125828 (Os09g0125828) mRNA, partial cds
CA703978.1|CA703978	NM_001188799.1	-	Os09g0241700	hypothetical protein	1	17	0	175	191	4066	4082	17	34.2	0.81	Oryza sativa Japonica Group Os09g0241700 (Os09g0241700) mRNA, complete cds
BQ172054.1|BQ172054	NM_001188870.1	-	Os09g0358000	hypothetical protein	0.955	22	0	82	103	9139	9160	18	36.2	0.46	Oryza sativa Japonica Group Os09g0358000 (Os09g0358000) mRNA, partial cds
CK211590.1|CK211590	NM_001188875.1	-	Os09g0370500	hypothetical protein	0.957	23	0	670	692	887	909	19	38.2	0.31	Oryza sativa Japonica Group Os09g0370500 (Os09g0370500) mRNA, complete cds
CD454221.1|CD454221	NM_001069556.1	AP008215.2	Os09g0371300	hypothetical protein	0.852	265	0	435	699	821	1085	101	200	2e-50	Oryza sativa Japonica Group Os09g0371300 (Os09g0371300) mRNA, complete cds
CA685202.1|CA685202	NM_001069652.1	AP005321.2	Os09g0400600	hypothetical protein	0.811	74	1	318	391	936	1008	18	36.2	0.48	Oryza sativa Japonica Group Os09g0400600 (Os09g0400600) mRNA, complete cds
CA742200.1|CA742200	NM_001069652.1	AP005321.2	Os09g0400600	hypothetical protein	0.888	91	0	144	234	935	1025	43	85.7	7e-16	Oryza sativa Japonica Group Os09g0400600 (Os09g0400600) mRNA, complete cds
CA668052.1|CA668052	NM_001188917.1	-	Os09g0426500	hypothetical protein	1	17	0	33	49	3115	3131	17	34.2	1.4	Oryza sativa Japonica Group Os09g0426500 (Os09g0426500) mRNA, partial cds
BJ309439.1|BJ309439	NM_001069988.2	-	Os09g0473900	hypothetical protein	0.886	70	0	631	700	271	340	38	75.8	9e-13	Oryza sativa Japonica Group Os09g0473900 (Os09g0473900) mRNA, complete cds
CA594189.1|CA594189	NM_001188957.1	-	Os09g0475800	hypothetical protein	0.879	99	0	11	109	570	668	51	101	1e-20	Oryza sativa Japonica Group Os09g0475800 (Os09g0475800) mRNA, complete cds
BQ579494.1|BQ579494	NM_001188964.1	-	Os09g0482300	hypothetical protein	0.941	71	3	11	78	209	279	41	81.8	1e-14	Oryza sativa Japonica Group Os09g0482300 (Os09g0482300) mRNA, complete cds
BQ838979.1|BQ838979	NM_001188964.1	-	Os09g0482300	hypothetical protein	0.925	163	3	134	293	117	279	101	200	2e-50	Oryza sativa Japonica Group Os09g0482300 (Os09g0482300) mRNA, complete cds
CD920299.1|CD920299	NM_001188964.1	-	Os09g0482300	hypothetical protein	0.92	170	3	95	261	110	279	104	206	3e-52	Oryza sativa Japonica Group Os09g0482300 (Os09g0482300) mRNA, complete cds
CA620702.1|CA620702	NM_001188986.1	-	Os09g0491708	hypothetical protein	0.824	331	2	70	398	1265	1595	84	167	3e-40	Oryza sativa Japonica Group Os09g0491708 (Os09g0491708) mRNA, complete cds
BJ296572.1|BJ296572	NM_001188988.1	-	Os09g0491756	hypothetical protein	0.855	320	0	458	777	698	1017	132	262	8e-69	Oryza sativa Japonica Group Os09g0491756 (Os09g0491756) mRNA, complete cds
CD915473.1|CD915473	NM_001188988.1	-	Os09g0491756	hypothetical protein	0.89	150	6	348	494	1147	1293	66	131	2e-29	Oryza sativa Japonica Group Os09g0491756 (Os09g0491756) mRNA, complete cds
CD452459.1|CD452459	NM_001188989.1	-	Os09g0491772	hypothetical protein	0.851	407	4	364	766	1741	2147	145	287	1e-76	Oryza sativa Japonica Group Os09g0491772 (Os09g0491772) mRNA, complete cds
BQ162558.1|BQ162558	NM_001188994.1	-	Os09g0491868	hypothetical protein	0.881	67	0	388	454	803	869	35	69.9	4e-11	Oryza sativa Japonica Group Os09g0491868 (Os09g0491868) mRNA, complete cds
BQ170163.1|BQ170163	NM_001070120.2	-	Os09g0502100	hypothetical protein	0.869	61	0	316	376	5528	5588	29	58	1e-07	Oryza sativa Japonica Group Os09g0502100 (Os09g0502100) mRNA, complete cds
BJ299609.1|BJ299609	NM_001070143.2	-	Os09g0506300	hypothetical protein	1	20	0	513	532	622	641	20	40.1	0.041	Oryza sativa Japonica Group Os09g0506300 (Os09g0506300) mRNA, complete cds
BJ287380.1|BJ287380	NM_001070214.1	AP008215.2	Os09g0517200	hypothetical protein	1	19	0	314	332	172	190	19	38.2	0.09	Oryza sativa Japonica Group Os09g0517200 (Os09g0517200) mRNA, complete cds
CA662584.1|CA662584	NM_001070238.1	AP006175.2	Os09g0520800	hypothetical protein	1	22	0	190	211	1316	1337	22	44.1	0.002	Oryza sativa Japonica Group Os09g0520800 (Os09g0520800) mRNA, complete cds
CA501506.1|CA501506	NM_001070273.1	AP005682.2	Os09g0528700	hypothetical protein	0.921	38	0	51	88	1600	1637	26	52	8e-06	Oryza sativa Japonica Group Os09g0528700 (Os09g0528700) mRNA, complete cds
CA666488.1|CA666488	NM_001070461.1	AP008215.2	Os09g0560400	hypothetical protein	0.87	46	0	91	136	596	641	22	44.1	0.002	Oryza sativa Japonica Group Os09g0560400 (Os09g0560400) mRNA, complete cds
BJ213632.1|BJ213632	NM_001189064.1	-	Os09g0569450	hypothetical protein	0.888	134	0	28	161	274	407	74	147	2e-34	Oryza sativa Japonica Group Os09g0569450 (Os09g0569450) mRNA, complete cds
CA635724.1|CA635724	NM_001189064.1	-	Os09g0569450	hypothetical protein	0.9	83	3	265	344	274	356	27	54	3e-06	Oryza sativa Japonica Group Os09g0569450 (Os09g0569450) mRNA, complete cds
CD916782.1|CD916782	NM_001189064.1	-	Os09g0569450	hypothetical protein	0.888	134	0	297	430	274	407	74	147	3e-34	Oryza sativa Japonica Group Os09g0569450 (Os09g0569450) mRNA, complete cds
BJ224799.1|BJ224799	NM_001070632.1	AC092553.4	Os10g0130600	hypothetical protein	1	18	0	286	303	497	514	18	36.2	0.35	Oryza sativa Japonica Group Os10g0130600 (Os10g0130600) mRNA, complete cds
CA674905.1|CA674905	NM_001189086.1	-	Os10g0131901	hypothetical protein	1	17	0	106	122	3702	3718	17	34.2	0.81	Oryza sativa Japonica Group Os10g0131901 (Os10g0131901) mRNA, complete cds
CD922428.1|CD922428	NM_001189099.1	-	Os10g0152000	hypothetical protein	0.9	50	0	409	458	1789	1838	30	60	4e-08	Oryza sativa Japonica Group Os10g0152000 (Os10g0152000) mRNA, complete cds
CA704357.1|CA704357	NM_001189104.1	-	Os10g0159033	hypothetical protein	1	18	0	394	411	798	815	18	36.2	0.43	Oryza sativa Japonica Group Os10g0159033 (Os10g0159033) mRNA, complete cds
BQ162784.1|BQ162784	NM_001070752.2	AK240718.1	Os10g0165300	hypothetical protein	1	18	0	291	308	3329	3346	18	36.2	0.4	Oryza sativa Japonica Group Os10g0165300 (Os10g0165300) mRNA, partial cds
BQ162791.1|BQ162791	NM_001070757.2	DP000086.1	Os10g0167200	hypothetical protein	1	19	0	174	192	2777	2795	19	38.2	0.16	Oryza sativa Japonica Group Os10g0167200 (Os10g0167200) mRNA, partial cds
BE443755.1|BE443755	NM_001189131.1	-	Os10g0197600	hypothetical protein	1	19	0	179	197	3085	3103	19	38.2	0.18	Oryza sativa Japonica Group Os10g0197600 (Os10g0197600) mRNA, complete cds
BJ230987.1|BJ230987	NM_001189132.1	-	Os10g0198900	hypothetical protein	0.927	34	0	172	205	1424	1457	22	44.1	0.003	Oryza sativa Japonica Group Os10g0198900 (Os10g0198900) mRNA, complete cds
BQ804834.1|BQ804834	NM_001070867.1	AP008216.2	Os10g0317300	hypothetical protein	0.957	23	0	183	205	290	312	19	38.2	0.16	Oryza sativa Japonica Group Os10g0317300 (Os10g0317300) mRNA, complete cds
CA642148.1|CA642148	NM_001189171.1	-	Os10g0351414	hypothetical protein	1	20	0	228	247	2355	2374	20	40.1	0.017	Oryza sativa Japonica Group Os10g0351414 (Os10g0351414) mRNA, complete cds
BQ170077.1|BQ170077	NM_001189206.1	-	Os10g0388500	hypothetical protein	0.955	22	0	335	356	967	988	18	36.2	0.5	Oryza sativa Japonica Group Os10g0388500 (Os10g0388500) mRNA, partial cds
BJ293205.1|BJ293205	NM_001071126.1	DP000086.1	Os10g0413400	hypothetical protein	0.929	28	0	59	86	675	702	20	40.1	0.02	Oryza sativa Japonica Group Os10g0413400 (Os10g0413400) mRNA, complete cds
BJ212545.1|BJ212545	NM_001189239.1	-	Os10g0431150	hypothetical protein	1	19	0	74	92	939	957	19	38.2	0.17	Oryza sativa Japonica Group Os10g0431150 (Os10g0431150) mRNA, partial cds
BG905373.1|BG905373	NM_001071231.2	DP000086.1	Os10g0442300	hypothetical protein	0.908	300	6	332	625	8360	8659	169	335	5e-91	Oryza sativa Japonica Group Os10g0442300 (Os10g0442300) mRNA, partial cds
AL820520.1|AL820520	NM_001071277.1	AP008216.2	Os10g0454000	hypothetical protein	1	17	0	262	278	894	910	17	34.2	1.9	Oryza sativa Japonica Group Os10g0454000 (Os10g0454000) mRNA, complete cds
CA654352.1|CA654352	NM_001071303.1	AC034258.10	Os10g0458900	hypothetical protein	0.869	99	0	16	114	1333	1431	47	93.7	2e-18	Oryza sativa Japonica Group Os10g0458900 (Os10g0458900) mRNA, complete cds
CD454832.1|CD454832	NM_001071400.1	AC037425.7	Os10g0478900	hypothetical protein	0.935	101	0	438	538	227	327	69	137	2e-31	Oryza sativa Japonica Group Os10g0478900 (Os10g0478900) mRNA, complete cds
BE443458.1|BE443458	NM_001071434.1	AC087182.12	Os10g0485900	hypothetical protein	1	21	0	196	216	387	407	21	42.1	0.009	Oryza sativa Japonica Group Os10g0485900 (Os10g0485900) mRNA, complete cds
AF079526.1|	NM_001071460.2	-	Os10g0490900	hypothetical protein	0.86	307	6	284	584	97	403	116	230	3e-59	Oryza sativa Japonica Group Os10g0490900 (Os10g0490900) mRNA, complete cds
CB412254.1|CB412254	NM_001189294.1	-	Os10g0495600	hypothetical protein	1	19	0	517	535	31	49	19	38.2	0.18	Oryza sativa Japonica Group Os10g0495600 (Os10g0495600) mRNA, partial cds
CA653466.1|CA653466	NM_001071488.2	AC092489.4	Os10g0495900	hypothetical protein	0.819	105	0	14	118	2590	2694	29	58	9e-08	Oryza sativa Japonica Group Os10g0495900 (Os10g0495900) mRNA, partial cds
CK207686.1|CK207686	NM_001071488.2	AC092489.4	Os10g0495900	hypothetical protein	0.876	210	0	537	746	158	367	130	258	2e-67	Oryza sativa Japonica Group Os10g0495900 (Os10g0495900) mRNA, partial cds
BJ283633.1|BJ283633	NM_001189300.1	-	Os10g0500000	hypothetical protein	0.879	289	4	388	676	445	729	133	264	2e-69	Oryza sativa Japonica Group Os10g0500000 (Os10g0500000) mRNA, complete cds
BE604949.1|BE604949	NM_001071531.1	DP000086.1	Os10g0503200	hypothetical protein	1	18	0	91	108	654	671	18	36.2	0.39	Oryza sativa Japonica Group Os10g0503200 (Os10g0503200) mRNA, complete cds
BG906698.1|BG906698	NM_001189306.1	-	Os10g0510600	hypothetical protein	0.939	99	0	429	527	135	233	75	149	5e-35	Oryza sativa Japonica Group Os10g0510600 (Os10g0510600) mRNA, complete cds
CK193816.1|CK193816	NM_001071583.2	-	Os10g0513200	hypothetical protein	1	20	0	399	418	368	387	20	40.1	0.059	Oryza sativa Japonica Group Os10g0513200 (Os10g0513200) mRNA, partial cds
BE515437.1|BE515437	NM_001071651.1	AY533124.1	Os10g0525800	hypothetical protein	0.824	216	0	241	456	416	631	64	127	2e-28	Oryza sativa Japonica Group Os10g0525800 (Os10g0525800) mRNA, partial cds
BE518152.1|BE518152	NM_001071662.1	AP008216.2	Os10g0529400	hypothetical protein	0.881	86	2	8	91	664	749	30	60	2e-08	Oryza sativa Japonica Group Os10g0529400 (Os10g0529400) mRNA, partial cds
BE443725.1|BE443725	NM_001071857.1	AK062858.1	Os10g0551600	hypothetical protein	0.875	263	0	147	409	190	452	131	260	2e-68	Oryza sativa Japonica Group Os10g0551600 (Os10g0551600) mRNA, complete cds
CK212539.1|CK212539	NM_001071950.2	AC084763.4	Os10g0565200	hypothetical protein	0.871	479	0	326	804	1034	1512	231	458	1e-128	Oryza sativa Japonica Group Os10g0565200 (Os10g0565200) mRNA, complete cds
CK213369.1|CK213369	NM_001071952.2	-	Os10g0565500	hypothetical protein	1	23	0	170	192	183	205	23	46.1	0.001	Oryza sativa Japonica Group Os10g0565500 (Os10g0565500) mRNA, complete cds
CA593130.1|CA593130	NM_001189356.1	-	Os10g0573450	hypothetical protein	0.921	139	2	199	337	1	137	88	174	9e-43	Oryza sativa Japonica Group Os10g0573450 (Os10g0573450) mRNA, partial cds
BJ287245.1|BJ287245	NM_001072004.2	AK241496.1	Os10g0573800	hypothetical protein	0.812	410	0	249	658	1901	2310	102	202	5e-51	Oryza sativa Japonica Group Os10g0573800 (Os10g0573800) mRNA, complete cds
CA658931.1|CA658931	NM_001072062.2	-	Os11g0104900	hypothetical protein	1	18	0	158	175	5864	5881	18	36.2	0.5	Oryza sativa Japonica Group Os11g0104900 (Os11g0104900) mRNA, partial cds
CA663790.1|CA663790	NM_001189380.1	-	Os11g0109966	hypothetical protein	1	18	0	138	155	3985	4002	18	36.2	0.5	Oryza sativa Japonica Group Os11g0109966 (Os11g0109966) mRNA, partial cds
CA639898.1|CA639898	NM_001072130.1	AP008217.2	Os11g0118400	hypothetical protein	0.81	105	0	1	105	39	143	35	69.9	1e-11	Oryza sativa Japonica Group Os11g0118400 (Os11g0118400) mRNA, complete cds
CA646285.1|CA646285	NM_001072147.2	DP000010.2	Os11g0123400	hypothetical protein	1	19	0	159	177	1478	1496	19	38.2	0.053	Oryza sativa Japonica Group Os11g0123400 (Os11g0123400) mRNA, complete cds
CA668042.1|CA668042	NM_001072188.2	-	Os11g0131200	hypothetical protein	1	19	0	56	74	3133	3151	19	38.2	0.073	Oryza sativa Japonica Group Os11g0131200 (Os11g0131200) mRNA, complete cds
CA644107.1|CA644107	NM_001072232.1	DP000010.2	Os11g0138600	hypothetical protein	1	21	0	61	81	574	594	21	42.1	0.007	Oryza sativa Japonica Group Os11g0138600 (Os11g0138600) mRNA, complete cds
BJ274548.1|BJ274548	NM_001189412.1	-	Os11g0139850	hypothetical protein	0.906	32	0	574	605	2128	2159	20	40.1	0.05	Oryza sativa Japonica Group Os11g0139850 (Os11g0139850) mRNA, complete cds
BJ270181.1|BJ270181	NM_001072252.2	-	Os11g0142500	hypothetical protein	1	17	0	188	204	831	847	17	34.2	1.8	Oryza sativa Japonica Group Os11g0142500 (Os11g0142500) mRNA, complete cds
BQ483415.1|BQ483415	NM_001189428.1	-	Os11g0152900	hypothetical protein	0.923	43	0	496	538	416	458	27	54	3e-06	Oryza sativa Japonica Group Os11g0152900 (Os11g0152900) mRNA, complete cds
BJ287941.1|BJ287941	NM_001189447.1	-	Os11g0172166	hypothetical protein	1	19	0	135	153	1201	1219	19	38.2	0.087	Oryza sativa Japonica Group Os11g0172166 (Os11g0172166) mRNA, partial cds
BJ267802.1|BJ267802	NM_001072406.2	AC123897.3	Os11g0173800	hypothetical protein	1	18	0	114	131	4045	4062	18	36.2	0.42	Oryza sativa Japonica Group Os11g0173800 (Os11g0173800) mRNA, complete cds
CA706200.1|CA706200	NM_001189462.1	-	Os11g0184100	hypothetical protein	0.907	43	0	1	43	1764	1806	27	54	2e-06	Oryza sativa Japonica Group Os11g0184100 (Os11g0184100) mRNA, complete cds
CA731253.1|CA731253	NM_001189474.1	-	Os11g0199000	hypothetical protein	1	25	0	470	494	1073	1097	25	50.1	4e-05	Oryza sativa Japonica Group Os11g0199000 (Os11g0199000) mRNA, complete cds
CD877984.1|CD877984	NM_001189508.1	-	Os11g0226800	hypothetical protein	0.855	62	0	354	415	2737	2798	26	52	1e-05	Oryza sativa Japonica Group Os11g0226800 (Os11g0226800) mRNA, partial cds
BQ281262.1|BQ281262	NM_001074138.2	AC135459.3	Os11g0246200	hypothetical protein	0.877	232	13	156	382	646	869	94	186	3e-46	Oryza sativa Japonica Group Os11g0246200 (Os11g0246200) mRNA, complete cds
CK213978.1|CK213978	NM_001074138.2	AC135459.3	Os11g0246200	hypothetical protein	0.866	99	0	373	471	1102	1200	39	77.8	3e-13	Oryza sativa Japonica Group Os11g0246200 (Os11g0246200) mRNA, complete cds
BQ161092.1|BQ161092	NM_001074185.1	AP008217.2	Os11g0264500	hypothetical protein	1	19	0	148	166	566	584	19	38.2	0.11	Oryza sativa Japonica Group Os11g0264500 (Os11g0264500) mRNA, complete cds
CA653051.1|CA653051	NM_001074228.1	AP008217.2	Os11g0282900	hypothetical protein	1	19	0	93	111	699	717	19	38.2	0.088	Oryza sativa Japonica Group Os11g0282900 (Os11g0282900) mRNA, complete cds
CA605222.1|CA605222	NM_001189595.1	-	Os11g0454800	hypothetical protein	1	19	0	48	66	7330	7348	19	38.2	0.068	Oryza sativa Japonica Group Os11g0454800 (Os11g0454800) mRNA, partial cds
CA730452.1|CA730452	NM_001189625.1	-	Os11g0497350	hypothetical protein	1	23	0	387	409	737	759	23	46.1	0.0006	Oryza sativa Japonica Group Os11g0497350 (Os11g0497350) mRNA, complete cds
BE428861.1|BE428861	NM_001074496.1	DP000010.2	Os11g0514100	hypothetical protein	1	19	0	207	225	2002	2020	19	38.2	0.1	Oryza sativa Japonica Group Os11g0514100 (Os11g0514100) mRNA, complete cds
BQ169662.1|BQ169662	NM_001074517.2	AK243217.1	Os11g0522000	hypothetical protein	1	17	0	266	282	3498	3514	17	34.2	1.8	Oryza sativa Japonica Group Os11g0522000 (Os11g0522000) mRNA, partial cds
CA685999.1|CA685999	NM_001074528.1	DP000010.2	Os11g0525900	hypothetical protein	0.903	31	0	1	31	860	890	19	38.2	0.087	Oryza sativa Japonica Group Os11g0525900 (Os11g0525900) mRNA, complete cds
CA638580.1|CA638580	NM_001074537.1	DP000010.2	Os11g0528700	hypothetical protein	0.963	25	0	135	159	49	73	21	42.1	0.01	Oryza sativa Japonica Group Os11g0528700 (Os11g0528700) mRNA, complete cds
CA679344.1|CA679344	NM_001189668.1	-	Os11g0549680	hypothetical protein	1	25	0	1	25	1195	1219	25	50.1	2e-05	Oryza sativa Japonica Group Os11g0549680 (Os11g0549680) mRNA, partial cds
CK213331.1|CK213331	NM_001189671.1	-	Os11g0549900	hypothetical protein	0.828	196	0	331	526	1169	1364	64	127	4e-28	Oryza sativa Japonica Group Os11g0549900 (Os11g0549900) mRNA, partial cds
CA645399.1|CA645399	NM_001074750.1	DP000010.2	Os11g0598900	hypothetical protein	1	19	0	48	66	2013	2031	19	38.2	0.16	Oryza sativa Japonica Group Os11g0598900 (Os11g0598900) mRNA, complete cds
CD911420.1|CD911420	NM_001074775.1	AP008217.2	Os11g0605300	hypothetical protein	1	19	0	387	405	1777	1795	19	38.2	0.11	Oryza sativa Japonica Group Os11g0605300 (Os11g0605300) mRNA, complete cds
BJ307396.1|BJ307396	NM_001074795.1	DP000010.2	Os11g0610600	hypothetical protein	1	20	0	599	618	468	487	20	40.1	0.053	Oryza sativa Japonica Group Os11g0610600 (Os11g0610600) mRNA, complete cds
BQ802545.1|BQ802545	NM_001074798.1	AP008217.2	Os11g0613800	hypothetical protein	1	18	0	177	194	2207	2224	18	36.2	0.53	Oryza sativa Japonica Group Os11g0613800 (Os11g0613800) mRNA, complete cds
CA701181.1|CA701181	NM_001074830.2	DP000010.2	Os11g0621300	hypothetical protein	0.885	44	0	56	99	3920	3963	24	48.1	0.0001	Oryza sativa Japonica Group Os11g0621300 (Os11g0621300) mRNA, partial cds
AL819517.1|AL819517	NM_001189733.1	-	Os11g0623700	hypothetical protein	0.957	23	0	120	142	505	527	19	38.2	0.12	Oryza sativa Japonica Group Os11g0623700 (Os11g0623700) mRNA, partial cds
CA634302.1|CA634302	NM_001074930.2	DP000010.2	Os11g0657900	hypothetical protein	1	19	0	27	45	2803	2821	19	38.2	0.055	Oryza sativa Japonica Group Os11g0657900 (Os11g0657900) mRNA, complete cds
CD899923.1|CD899923	NM_001074956.2	DP000010.2	Os11g0668000	hypothetical protein	1	17	0	55	71	1129	1145	17	34.2	0.61	Oryza sativa Japonica Group Os11g0668000 (Os11g0668000) mRNA, complete cds
CA670423.1|CA670423	NM_001189775.1	-	Os11g0668200	hypothetical protein	1	19	0	5	23	3453	3471	19	38.2	0.065	Oryza sativa Japonica Group Os11g0668200 (Os11g0668200) mRNA, partial cds
CA673444.1|CA673444	NM_001189775.1	-	Os11g0668200	hypothetical protein	1	17	0	21	37	3453	3469	17	34.2	0.96	Oryza sativa Japonica Group Os11g0668200 (Os11g0668200) mRNA, partial cds
BE516543.1|BE516543	NM_001074989.2	-	Os11g0681400	hypothetical protein	0.819	194	0	106	299	1291	1484	46	91.7	1e-17	Oryza sativa Japonica Group Os11g0681400 (Os11g0681400) mRNA, complete cds
CA678271.1|CA678271	NM_001189797.1	-	Os11g0691800	hypothetical protein	1	18	0	149	166	1163	1180	18	36.2	0.27	Oryza sativa Japonica Group Os11g0691800 (Os11g0691800) mRNA, partial cds
CA662116.1|CA662116	NM_001075097.1	AC133008.3	Os11g0708900	hypothetical protein	1	20	0	213	232	438	457	20	40.1	0.04	Oryza sativa Japonica Group Os11g0708900 (Os11g0708900) mRNA, complete cds
CA667718.1|CA667718	NM_001189822.1	-	Os12g0106550	hypothetical protein	1	17	0	213	229	552	568	17	34.2	1.6	Oryza sativa Japonica Group Os12g0106550 (Os12g0106550) mRNA, complete cds
CA651369.1|CA651369	NM_001072477.2	-	Os12g0107500	hypothetical protein	0.864	81	0	2	82	317	397	35	69.9	3e-11	Oryza sativa Japonica Group Os12g0107500 (Os12g0107500) mRNA, complete cds
CK213059.1|CK213059	NM_001072477.2	-	Os12g0107500	hypothetical protein	0.873	314	0	310	623	95	408	154	305	8e-82	Oryza sativa Japonica Group Os12g0107500 (Os12g0107500) mRNA, complete cds
CA662130.1|CA662130	NM_001072491.1	AP008218.2	Os12g0109800	hypothetical protein	0.955	22	0	264	285	1977	1998	18	36.2	0.38	Oryza sativa Japonica Group Os12g0109800 (Os12g0109800) mRNA, complete cds
BQ578664.1|BQ578664	NM_001072524.1	DP000011.2	Os12g0116000	hypothetical protein	0.87	370	0	280	649	1769	2138	178	353	2e-96	Oryza sativa Japonica Group Os12g0116000 (Os12g0116000) mRNA, complete cds
CA654662.1|CA654662	NM_001189831.1	-	Os12g0116400	hypothetical protein	0.904	151	1	143	292	104	254	95	188	7e-47	Oryza sativa Japonica Group Os12g0116400 (Os12g0116400) mRNA, complete cds
CA651485.1|CA651485	NM_001189832.1	-	Os12g0117250	hypothetical protein	1	17	0	181	197	475	491	17	34.2	2.1	Oryza sativa Japonica Group Os12g0117250 (Os12g0117250) mRNA, complete cds
CA735112.1|CA735112	NM_001189838.1	-	Os12g0125500	hypothetical protein	1	18	0	264	281	3329	3346	18	36.2	0.48	Oryza sativa Japonica Group Os12g0125500 (Os12g0125500) mRNA, partial cds
CA646820.1|CA646820	NM_001072609.2	-	Os12g0131900	hypothetical protein	0.952	21	0	416	436	1018	1038	17	34.2	2	Oryza sativa Japonica Group Os12g0131900 (Os12g0131900) mRNA, complete cds
CA642210.1|CA642210	NM_001072641.1	AK242643.1	Os12g0137500	hypothetical protein	0.901	296	2	41	334	745	1040	164	325	4e-88	Oryza sativa Japonica Group Os12g0137500 (Os12g0137500) mRNA, complete cds
BJ270254.1|BJ270254	NM_001189859.1	-	Os12g0143150	hypothetical protein	1	21	0	252	272	1	21	21	42.1	0.01	Oryza sativa Japonica Group Os12g0143150 (Os12g0143150) mRNA, complete cds
CA599840.1|CA599840	NM_001072674.2	-	Os12g0144600	hypothetical protein	0.934	49	0	191	239	1760	1808	41	81.8	1e-14	Oryza sativa Japonica Group Os12g0144600 (Os12g0144600) mRNA, complete cds
BJ304903.1|BJ304903	NM_001189875.1	-	Os12g0160200	hypothetical protein	1	23	0	168	190	458	480	23	46.1	0.0007	Oryza sativa Japonica Group Os12g0160200 (Os12g0160200) mRNA, complete cds
BJ237520.1|BJ237520	NM_001072753.2	DP000011.2	Os12g0161900	hypothetical protein	1	19	0	10	28	3007	3025	19	38.2	0.17	Oryza sativa Japonica Group Os12g0161900 (Os12g0161900) mRNA, complete cds
BJ264772.1|BJ264772	NM_001072758.2	DP000011.2	Os12g0162900	hypothetical protein	1	16	0	75	90	2521	2536	16	32.2	3.1	Oryza sativa Japonica Group Os12g0162900 (Os12g0162900) mRNA, complete cds
BJ272551.1|BJ272551	NM_001189887.1	-	Os12g0177900	hypothetical protein	0.82	394	0	179	572	936	1329	110	218	9e-56	Oryza sativa Japonica Group Os12g0177900 (Os12g0177900) mRNA, partial cds
BJ307039.1|BJ307039	NM_001072857.1	DP000011.2	Os12g0183200	hypothetical protein	0.955	22	0	476	497	676	697	18	36.2	0.69	Oryza sativa Japonica Group Os12g0183200 (Os12g0183200) mRNA, complete cds
BJ295537.1|BJ295537	NM_001072861.1	DP000011.2	Os12g0187800	hypothetical protein	0.861	147	10	359	495	47	193	36	71.9	1e-11	Oryza sativa Japonica Group Os12g0187800 (Os12g0187800) mRNA, complete cds
BQ579542.1|BQ579542	NM_001072861.1	DP000011.2	Os12g0187800	hypothetical protein	0.857	70	0	166	235	72	141	30	60	5e-08	Oryza sativa Japonica Group Os12g0187800 (Os12g0187800) mRNA, complete cds
CD914175.1|CD914175	NM_001072861.1	DP000011.2	Os12g0187800	hypothetical protein	0.843	70	0	456	525	72	141	26	52	1e-05	Oryza sativa Japonica Group Os12g0187800 (Os12g0187800) mRNA, complete cds
CA657969.1|CA657969	NM_001072909.2	-	Os12g0204100	hypothetical protein	1	20	0	297	316	1593	1612	20	40.1	0.032	Oryza sativa Japonica Group Os12g0204100 (Os12g0204100) mRNA, partial cds
BJ287608.1|BJ287608	NM_001072958.1	DP000011.2	Os12g0225200	hypothetical protein	0.88	309	0	289	597	623	931	161	319	3e-86	Oryza sativa Japonica Group Os12g0225200 (Os12g0225200) mRNA, complete cds
CA639970.1|CA639970	NM_001189923.1	-	Os12g0230166	hypothetical protein	0.96	25	0	350	374	3540	3564	21	42.1	0.009	Oryza sativa Japonica Group Os12g0230166 (Os12g0230166) mRNA, complete cds
CA617686.1|CA617686	NM_001189928.1	-	Os12g0233700	hypothetical protein	0.87	46	0	47	92	1238	1283	22	44.1	0.001	Oryza sativa Japonica Group Os12g0233700 (Os12g0233700) mRNA, complete cds
CD452411.1|CD452411	NM_001189949.1	-	Os12g0256600	hypothetical protein	0.821	179	6	109	287	1230	1402	42	83.8	2e-15	Oryza sativa Japonica Group Os12g0256600 (Os12g0256600) mRNA, complete cds
BJ289945.1|BJ289945	NM_001073052.1	AP008218.2	Os12g0261300	hypothetical protein	1	19	0	111	129	1975	1993	19	38.2	0.12	Oryza sativa Japonica Group Os12g0261300 (Os12g0261300) mRNA, complete cds
BQ172325.1|BQ172325	NM_001073057.2	-	Os12g0263200	hypothetical protein	0.96	25	0	247	271	1906	1930	21	42.1	0.009	Oryza sativa Japonica Group Os12g0263200 (Os12g0263200) mRNA, complete cds
BJ250245.1|BJ250245	NM_001073200.2	DP000011.2	Os12g0428200	hypothetical protein	0.929	28	0	555	582	255	282	20	40.1	0.047	Oryza sativa Japonica Group Os12g0428200 (Os12g0428200) mRNA, complete cds
BQ170262.1|BQ170262	NM_001190004.1	-	Os12g0433700	hypothetical protein	0.885	200	3	339	538	150	346	101	200	2e-50	Oryza sativa Japonica Group Os12g0433700 (Os12g0433700) mRNA, complete cds
CK216098.1|CK216098	NM_001190021.1	-	Os12g0478100	hypothetical protein	0.855	355	4	383	734	10	363	133	264	3e-69	Oryza sativa Japonica Group Os12g0478100 (Os12g0478100) mRNA, partial cds
BQ162519.1|BQ162519	NM_001190039.1	-	Os12g0506600	hypothetical protein	0.847	85	0	278	362	90	174	33	65.9	6e-10	Oryza sativa Japonica Group Os12g0506600 (Os12g0506600) mRNA, complete cds
BQ170318.1|BQ170318	NM_001073379.1	AP008218.2	Os12g0507600	hypothetical protein	0.867	105	0	281	385	315	419	49	97.6	1e-19	Oryza sativa Japonica Group Os12g0507600 (Os12g0507600) mRNA, complete cds
CA675924.1|CA675924	NM_001190046.1	-	Os12g0510000	hypothetical protein	1	17	0	40	56	3996	4012	17	34.2	2	Oryza sativa Japonica Group Os12g0510000 (Os12g0510000) mRNA, complete cds
BQ238761.1|BQ238761	NM_001190053.1	-	Os12g0518100	hypothetical protein	1	18	0	368	385	8429	8446	18	36.2	0.49	Oryza sativa Japonica Group Os12g0518100 (Os12g0518100) mRNA, complete cds
BQ239256.1|BQ239256	NM_001073484.2	DP000011.2	Os12g0541000	hypothetical protein	0.842	348	0	264	611	203	550	129	256	4e-67	Oryza sativa Japonica Group Os12g0541000 (Os12g0541000) mRNA, complete cds
CA640092.1|CA640092	NM_001190071.1	-	Os12g0548450	hypothetical protein	0.815	124	0	14	137	181	304	32	63.9	2e-09	Oryza sativa Japonica Group Os12g0548450 (Os12g0548450) mRNA, complete cds
CA672419.1|CA672419	NM_001190071.1	-	Os12g0548450	hypothetical protein	0.842	101	0	254	354	204	304	37	73.8	2e-12	Oryza sativa Japonica Group Os12g0548450 (Os12g0548450) mRNA, complete cds
CK214576.1|CK214576	NM_001190071.1	-	Os12g0548450	hypothetical protein	0.808	156	0	331	486	143	298	36	71.9	2e-11	Oryza sativa Japonica Group Os12g0548450 (Os12g0548450) mRNA, complete cds
BE405372.1|BE405372	NM_001190072.1	-	Os12g0548650	hypothetical protein	0.909	53	0	313	365	256	308	33	65.9	7e-10	Oryza sativa Japonica Group Os12g0548650 (Os12g0548650) mRNA, complete cds
CA720096.1|CA720096	NM_001190072.1	-	Os12g0548650	hypothetical protein	0.887	53	0	26	78	253	305	29	58	8e-08	Oryza sativa Japonica Group Os12g0548650 (Os12g0548650) mRNA, complete cds
BE405376.1|BE405376	NM_001073614.2	AK241023.1	Os12g0571000	hypothetical protein	0.925	49	0	161	209	272	320	29	58	1e-07	Oryza sativa Japonica Group Os12g0571000 (Os12g0571000) mRNA, partial cds
CA719813.1|CA719813	NM_001073614.2	AK241023.1	Os12g0571000	hypothetical protein	0.92	25	0	124	148	130	154	25	50.1	3e-05	Oryza sativa Japonica Group Os12g0571000 (Os12g0571000) mRNA, partial cds
CD865477.1|CD865477	NM_001073614.2	AK241023.1	Os12g0571000	hypothetical protein	0.932	49	0	249	297	272	320	33	65.9	6e-10	Oryza sativa Japonica Group Os12g0571000 (Os12g0571000) mRNA, partial cds
BJ311901.1|BJ311901	NM_001073629.1	AP008218.2	Os12g0573800	hypothetical protein	0.827	143	0	18	160	736	878	35	69.9	4e-11	Oryza sativa Japonica Group Os12g0573800 (Os12g0573800) mRNA, complete cds
CA670385.1|CA670385	NM_001073688.1	DP000011.2	Os12g0586300	hypothetical protein	0.933	45	0	27	71	1114	1158	33	65.9	5e-10	Oryza sativa Japonica Group Os12g0586300 (Os12g0586300) mRNA, complete cds
CA613111.1|CA613111	NM_001073709.2	-	Os12g0594200	hypothetical protein	1	20	0	366	385	563	582	20	40.1	0.029	Oryza sativa Japonica Group Os12g0594200 (Os12g0594200) mRNA, complete cds
CD868281.1|CD868281	NM_001190110.1	-	Os12g0594800	hypothetical protein	0.899	109	1	452	560	81	188	61	121	1e-26	Oryza sativa Japonica Group Os12g0594800 (Os12g0594800) mRNA, complete cds
BJ233928.1|BJ233928	NM_001073746.1	AP008218.2	Os12g0603700	hypothetical protein	0.958	24	0	166	189	8	31	20	40.1	0.014	Oryza sativa Japonica Group Os12g0603700 (Os12g0603700) mRNA, complete cds
BJ229562.1|BJ229562	NM_001190124.1	-	Os12g0607400	hypothetical protein	1	18	0	162	179	1062	1079	18	36.2	0.41	Oryza sativa Japonica Group Os12g0607400 (Os12g0607400) mRNA, complete cds
CD935984.1|CD935984	NM_001190147.1	-	Os12g0634500	hypothetical protein	0.96	25	0	138	162	176	200	21	42.1	0.007	Oryza sativa Japonica Group Os12g0634500 (Os12g0634500) mRNA, complete cds
CA646532.1|CA646532	NM_001064548.1	AK063544.1	Os06g0603600	IDS4, putative, expressed	0.887	282	0	1	282	480	761	157	311	5e-84	Oryza sativa Japonica Group Os06g0603600 (Os06g0603600) mRNA, complete cds
BQ171036.1|BQ171036	NM_001064954.1	AP003935.3	Os06g0691000	ImpB/MucB/SamB family protein, expressed	1	19	0	465	483	3358	3376	19	38.2	0.13	Oryza sativa Japonica Group Os06g0691000 (Os06g0691000) mRNA, complete cds
BJ249264.1|BJ249264	NM_001061817.1	AC104711.2	Os05g0353400	Importin-beta N-terminal domain containing protein, expressed	0.925	344	0	311	654	2543	2886	236	468	1e-131	Oryza sativa Japonica Group Os05g0353400 (Os05g0353400) mRNA, complete cds
CA606875.1|CA606875	NM_001073600.1	DP000011.2	Os12g0568800	Importin-beta N-terminal domain containing protein, expressed	0.86	258	6	5	261	2820	3072	92	182	4e-45	Oryza sativa Japonica Group Os12g0568800 (Os12g0568800) mRNA, complete cds
CA670456.1|CA670456	NM_001073600.1	DP000011.2	Os12g0568800	Importin-beta N-terminal domain containing protein, expressed	0.952	21	0	28	48	360	380	17	34.2	0.94	Oryza sativa Japonica Group Os12g0568800 (Os12g0568800) mRNA, complete cds
CA644556.1|CA644556	NM_001056286.1	AC084405.6	Os03g0283100	IN2-1 protein, putative, expressed	0.893	234	1	1	234	693	925	130	258	1e-67	Oryza sativa Japonica Group Os03g0283100 (Os03g0283100) mRNA, complete cds
BJ274292.1|BJ274292	NM_001058777.1	AP008210.2	Os04g0206200	Indole-3-acetate beta-glucosyltransferase, putative, expressed	1	19	0	686	704	1797	1815	19	38.2	0.19	Oryza sativa Japonica Group Os04g0206200 (Os04g0206200) mRNA, partial cds
BQ281752.1|BQ281752	NM_001058779.1	AP008210.2	Os04g0206600	Indole-3-acetate beta-glucosyltransferase, putative, expressed	0.885	104	0	65	168	1138	1241	56	111	1e-23	Oryza sativa Japonica Group Os04g0206600 (Os04g0206600) mRNA, complete cds
BQ161714.1|BQ161714	NM_001050880.1	-	Os01g0764800	indole-3-acetic acid-amido synthetase GH3.1, putative, expressed	0.889	217	2	295	510	1723	1938	112	222	4e-57	Oryza sativa Japonica Group Os01g0764800 (Os01g0764800) mRNA, complete cds
CA630294.1|CA630294	NM_001074043.1	-	Os11g0216900	Initiation factor 2 subunit family protein, expressed	0.854	287	0	1	287	865	1151	119	236	3e-61	Oryza sativa Japonica Group Os11g0216900 (Os11g0216900) mRNA, complete cds
CD917325.1|CD917325	NM_001057668.1	AK067068.1	Os03g0726200	inositol 1, 3, 4-trisphosphate 5/6-kinase, putative, expressed	0.87	760	2	12	770	381	1139	352	698	0	Oryza sativa Japonica Group Os03g0726200 (Os03g0726200) mRNA, complete cds
CK203255.1|CK203255	NM_001064406.1	AP003713.3	Os06g0561000	Inositol oxygenase, putative, expressed	0.883	188	0	123	310	922	1109	100	198	1e-49	Oryza sativa Japonica Group Os06g0561000 (Os06g0561000) mRNA, complete cds
BJ269959.1|BJ269959	NM_001064625.1	AP008212.2	Os06g0620600	integral membrane HRF1 family protein, putative, expressed	0.841	201	0	245	445	145	345	73	145	9e-34	Oryza sativa Japonica Group Os06g0620600 (Os06g0620600) mRNA, complete cds
CA617111.1|CA617111	NM_001064625.1	AP008212.2	Os06g0620600	integral membrane HRF1 family protein, putative, expressed	0.825	331	0	30	360	551	881	99	196	3e-49	Oryza sativa Japonica Group Os06g0620600 (Os06g0620600) mRNA, complete cds
CD931309.1|CD931309	NM_001059324.1	AP008210.2	Os04g0422300	Integral membrane protein DUF6 containing protein, expressed	1	21	0	268	288	1122	1142	21	42.1	0.009	Oryza sativa Japonica Group Os04g0422300 (Os04g0422300) mRNA, complete cds
BJ253624.1|BJ253624	NM_001065078.1	AP003634.3	Os06g0710300	INTEGRAL MEMBRANE PROTEIN, putative, expressed	0.848	424	6	164	584	655	1075	152	301	7e-81	Oryza sativa Japonica Group Os06g0710300 (Os06g0710300) mRNA, complete cds
CN008562.1|CN008562	NM_001071405.1	AC024594.9	Os10g0479700	integral membrane protein, putative, expressed	1	17	0	54	70	736	752	17	34.2	0.95	Oryza sativa Japonica Group Os10g0479700 (Os10g0479700) mRNA, complete cds
CK205677.1|CK205677	NM_001061046.1	AP008211.2	Os05g0123200	IQ calmodulin-binding motif family protein, expressed	0.821	403	9	339	741	1059	1452	94	186	5e-46	Oryza sativa Japonica Group Os05g0123200 (Os05g0123200) mRNA, complete cds
CD454729.1|CD454729	NM_001069968.1	AP008215.2	Os09g0469400	Isoamylase precursor, putative, expressed	0.87	100	0	509	608	2915	3014	48	95.6	8e-19	Oryza sativa Japonica Group Os09g0469400 (Os09g0469400) mRNA, complete cds
CA659092.1|CA659092	NM_001053916.1	AK073760.1	Os02g0606800	isochorismatase family protein, expressed	0.852	371	0	10	380	306	676	151	299	3e-80	Oryza sativa Japonica Group Os02g0606800 (Os02g0606800) mRNA, complete cds
CK212278.1|CK212278	NM_001059628.1	AP008210.2	Os04g0479200	isocitrate dehydrogenase, NAD-dependent family protein, expressed	0.881	708	13	173	868	547	1253	331	656	0	Oryza sativa Japonica Group Os04g0479200 (Os04g0479200) mRNA, partial cds
CA686041.1|CA686041	NM_001062916.1	AC104284.2	Os05g0573200	Isocitrate dehydrogenase, putative, expressed	0.861	115	0	1	115	1192	1306	51	101	7e-21	Oryza sativa Japonica Group Os05g0573200 (Os05g0573200) mRNA, complete cds
CA599682.1|CA599682	NM_001062917.1	AK070411.1	Os05g0573300	Isocitrate dehydrogenase, putative, expressed	0.862	130	0	34	163	1580	1709	58	115	3e-25	Oryza sativa Japonica Group Os05g0573300 (Os05g0573300) mRNA, complete cds
BJ233679.1|BJ233679	NM_001061672.1	AP008211.2	Os05g0302300	jmjC domain containing protein, expressed	0.899	260	0	209	468	214	473	148	293	1e-78	Oryza sativa Japonica Group Os05g0302300 (Os05g0302300) mRNA, complete cds
CA499786.1|CA499786	NM_001070976.1	AK111523.1	Os10g0363600	Kelch motif family protein, expressed	0.955	22	0	241	262	1718	1739	18	36.2	0.32	Oryza sativa Japonica Group Os10g0363600 (Os10g0363600) mRNA, complete cds
BQ482880.1|BQ482880	NM_001055648.1	DP000009.2	Os03g0171600	kelch repeat-containing F-box family protein, putative, expressed	0.864	66	0	54	119	1386	1451	30	60	3e-08	Oryza sativa Japonica Group Os03g0171600 (Os03g0171600) mRNA, complete cds
BG905238.1|BG905238	NM_001067105.1	AP004274.5	Os07g0666600	kinase interacting family protein, putative, expressed	0.879	242	0	49	290	73	314	138	274	2e-72	Oryza sativa Japonica Group Os07g0666600 (Os07g0666600) mRNA, complete cds
CD934562.1|CD934562	NM_001054106.1	AK242767.1	Os02g0645100	kinesin heavy chain, putative, expressed	0.884	218	3	381	595	2689	2906	104	206	3e-52	Oryza sativa Japonica Group Os02g0645100 (Os02g0645100) mRNA, complete cds
BQ162145.1|BQ162145	NM_001065233.1	AP004673.3	Os07g0105600	Kinesin-1, putative, expressed	1	20	0	62	81	27	46	20	40.1	0.044	Oryza sativa Japonica Group Os07g0105600 (Os07g0105600) mRNA, complete cds
BQ607480.1|BQ607480	NM_001057054.1	AK069396.1	Os03g0570300	KOW motif family protein, expressed	0.916	368	0	2	369	389	756	244	484	1e-136	Oryza sativa Japonica Group Os03g0570300 (Os03g0570300) mRNA, complete cds
BJ262590.1|BJ262590	NM_001062431.1	AC097175.2	Os05g0490000	Krr1 family protein, expressed	0.849	398	1	3	400	1010	1406	142	281	6e-75	Oryza sativa Japonica Group Os05g0490000 (Os05g0490000) mRNA, complete cds
CA609659.1|CA609659	NM_001055544.1	AC105730.2	Os03g0156500	La domain containing protein, expressed	0.886	92	3	133	223	1237	1326	36	71.9	1e-11	Oryza sativa Japonica Group Os03g0156500 (Os03g0156500) mRNA, complete cds
BJ287371.1|BJ287371	NM_001055622.1	AK121575.1	Os03g0168100	lactose permease, putative, expressed	0.887	127	0	248	374	1033	1159	55	109	5e-23	Oryza sativa Japonica Group Os03g0168100 (Os03g0168100) mRNA, complete cds
BJ288885.1|BJ288885	NM_001055622.1	AK121575.1	Os03g0168100	lactose permease, putative, expressed	0.889	114	0	36	149	1044	1157	62	123	2e-27	Oryza sativa Japonica Group Os03g0168100 (Os03g0168100) mRNA, complete cds
CD490558.1|CD490558	NM_001055622.1	AK121575.1	Os03g0168100	lactose permease, putative, expressed	0.878	114	0	251	364	1044	1157	62	123	4e-27	Oryza sativa Japonica Group Os03g0168100 (Os03g0168100) mRNA, complete cds
CA694397.1|CA694397	NM_001061311.1	AC087553.3	Os05g0171900	lactoylglutathione lyase family protein, putative, expressed	0.856	174	0	80	253	256	429	74	147	2e-34	Oryza sativa Japonica Group Os05g0171900 (Os05g0171900) mRNA, complete cds
CD901486.1|CD901486	NM_001067044.1	AP005184.5	Os07g0657100	lactoylglutathione lyase family protein, putative, expressed	0.898	432	0	294	725	206	637	256	507	1e-143	Oryza sativa Japonica Group Os07g0657100 (Os07g0657100) mRNA, complete cds
BJ310017.1|BJ310017	NM_001071498.1	AP008216.2	Os10g0497900	Lanthionine synthetase C-like protein, expressed	0.788	118	0	98	215	1228	1345	27	54	9e-07	Oryza sativa Japonica Group Os10g0497900 (Os10g0497900) mRNA, partial cds
CD453087.1|CD453087	NM_001071498.1	AP008216.2	Os10g0497900	Lanthionine synthetase C-like protein, expressed	0.883	345	1	293	636	1001	1345	173	343	2e-93	Oryza sativa Japonica Group Os10g0497900 (Os10g0497900) mRNA, partial cds
CD933007.1|CD933007	NM_001057664.2	AC135228.5	Os03g0725300	Lariat debranching enzyme, C-terminal domain containing protein, expressed	0.821	196	1	426	620	958	1153	48	95.6	8e-19	Oryza sativa Japonica Group Os03g0725300 (Os03g0725300) mRNA, partial cds
CA593474.1|CA593474	NM_001064900.1	AP003723.3	Os06g0678800	L-ascorbate oxidase homolog precursor, putative, expressed	0.958	24	0	353	376	249	272	20	40.1	0.028	Oryza sativa Japonica Group Os06g0678800 (Os06g0678800) mRNA, complete cds
BJ322623.1|BJ322623	NM_001065306.1	AP004262.2	Os07g0119400	L-ascorbate oxidase homolog precursor, putative, expressed	0.886	403	3	205	607	1263	1662	218	432	1e-120	Oryza sativa Japonica Group Os07g0119400 (Os07g0119400) mRNA, complete cds
CK199390.1|CK199390	NM_001064436.1	AP008212.2	Os06g0568000	L-ascorbate oxidase, putative, expressed	0.901	313	0	512	824	1	313	190	377	1e-103	Oryza sativa Japonica Group Os06g0568000 (Os06g0568000) mRNA, partial cds
BJ317746.1|BJ317746	NM_001056304.1	AK061841.1	Os03g0285700	L-ascorbate peroxidase 1, cytosolic, putative, expressed	0.898	531	0	139	669	301	831	315	624	1e-178	Oryza sativa Japonica Group Os03g0285700 (Os03g0285700) mRNA, complete cds
CA622767.1|CA622767	NM_001056304.1	AK061841.1	Os03g0285700	L-ascorbate peroxidase 1, cytosolic, putative, expressed	0.854	186	3	3	187	307	490	62	123	4e-27	Oryza sativa Japonica Group Os03g0285700 (Os03g0285700) mRNA, complete cds
BJ306606.1|BJ306606	NM_001067276.1	AK061715.1	Os07g0694700	L-ascorbate peroxidase 2, cytosolic, putative, expressed	0.886	385	0	232	616	433	817	209	414	1e-115	Oryza sativa Japonica Group Os07g0694700 (Os07g0694700) mRNA, complete cds
BT009470.1|	NM_001052347.1	AP004799.3	Os02g0134400	L-aspartate oxidase family protein, expressed	0.866	1505	0	14	1518	608	2112	701	1390	0	Oryza sativa Japonica Group Os02g0134400 (Os02g0134400) mRNA, complete cds
BE517508.1|BE517508	NM_001060236.1	AP008210.2	Os04g0589800	Late embryogenesis abundant group 1 family protein, expressed	0.9	40	0	115	154	607	646	24	48.1	0.0001	Oryza sativa Japonica Group Os04g0589800 (Os04g0589800) mRNA, complete cds
BJ291459.1|BJ291459	NM_001060236.1	AP008210.2	Os04g0589800	Late embryogenesis abundant group 1 family protein, expressed	0.877	106	0	68	173	114	219	50	99.6	3e-20	Oryza sativa Japonica Group Os04g0589800 (Os04g0589800) mRNA, complete cds
BQ579546.1|BQ579546	NM_001063116.1	-	Os06g0110200	Late embryogenesis abundant group 1 family protein, expressed	0.859	213	0	107	319	84	296	93	184	1e-45	Oryza sativa Japonica Group Os06g0110200 (Os06g0110200) mRNA, complete cds
CA649435.1|CA649435	NM_001063116.1	-	Os06g0110200	Late embryogenesis abundant group 1 family protein, expressed	0.853	68	0	3	70	229	296	28	56	4e-07	Oryza sativa Japonica Group Os06g0110200 (Os06g0110200) mRNA, complete cds
CA740972.1|CA740972	NM_001063116.1	-	Os06g0110200	Late embryogenesis abundant group 1 family protein, expressed	0.836	201	0	120	320	84	284	69	137	2e-31	Oryza sativa Japonica Group Os06g0110200 (Os06g0110200) mRNA, complete cds
CD453592.1|CD453592	NM_001063116.1	-	Os06g0110200	Late embryogenesis abundant group 1 family protein, expressed	0.815	200	0	336	535	97	296	52	103	3e-21	Oryza sativa Japonica Group Os06g0110200 (Os06g0110200) mRNA, complete cds
CK199583.1|CK199583	NM_001063116.1	-	Os06g0110200	Late embryogenesis abundant group 1 family protein, expressed	0.834	145	0	486	630	152	296	49	97.6	3e-19	Oryza sativa Japonica Group Os06g0110200 (Os06g0110200) mRNA, complete cds
CK214087.1|CK214087	NM_001063116.1	-	Os06g0110200	Late embryogenesis abundant group 1 family protein, expressed	0.81	200	0	410	609	97	296	48	95.6	1e-18	Oryza sativa Japonica Group Os06g0110200 (Os06g0110200) mRNA, complete cds
BU099542.1|BU099542	NM_001064057.1	AP004750.2	Os06g0324400	Late embryogenesis abundant group 1 family protein, expressed	0.833	215	0	90	304	81	295	71	141	2e-32	Oryza sativa Japonica Group Os06g0324400 (Os06g0324400) mRNA, complete cds
CK207869.1|CK207869	NM_001064057.1	AP004750.2	Os06g0324400	Late embryogenesis abundant group 1 family protein, expressed	0.884	138	0	99	236	81	218	74	147	4e-34	Oryza sativa Japonica Group Os06g0324400 (Os06g0324400) mRNA, complete cds
CA676966.1|CA676966	NM_001068093.1	AK107930.1	Os08g0327700	Late embryogenesis abundant group 1 family protein, expressed	0.896	87	0	109	195	121	207	43	85.7	7e-16	Oryza sativa Japonica Group Os08g0327700 (Os08g0327700) mRNA, complete cds
BQ804965.1|BQ804965	NM_001048996.2	-	Os01g0225600	Late embryogenesis abundant protein Lea14-A, putative, expressed	0.854	452	0	101	552	1	452	188	373	1e-102	Oryza sativa Japonica Group Os01g0225600 (Os01g0225600) mRNA, complete cds
CD908263.1|CD908263	NM_001062984.1	AK061818.1	Os05g0584200	Late embryogenesis abundant protein Lea14-A, putative, expressed	0.844	416	3	180	595	476	888	154	305	5e-82	Oryza sativa Japonica Group Os05g0584200 (Os05g0584200) mRNA, complete cds
AF207545.1|	NM_001060366.1	AP008210.2	Os04g0610600	Late embryogenesis abundant protein, expressed	0.864	66	0	379	444	718	783	30	60	5e-08	Oryza sativa Japonica Group Os04g0610600 (Os04g0610600) mRNA, complete cds
BJ298679.1|BJ298679	NM_001060366.1	AP008210.2	Os04g0610600	Late embryogenesis abundant protein, expressed	0.95	60	0	223	282	839	898	48	95.6	9e-19	Oryza sativa Japonica Group Os04g0610600 (Os04g0610600) mRNA, complete cds
CD920085.1|CD920085	NM_001060366.1	AP008210.2	Os04g0610600	Late embryogenesis abundant protein, expressed	0.88	189	3	391	579	593	778	74	147	2e-34	Oryza sativa Japonica Group Os04g0610600 (Os04g0610600) mRNA, complete cds
AB115914.1|	NM_001062730.1	-	Os05g0542500	Late embryogenesis abundant protein, expressed	0.878	75	0	287	361	375	449	55	109	7e-23	Oryza sativa Japonica Group Os05g0542500 (Os05g0542500) mRNA, complete cds
AF139915.1|	NM_001062730.1	-	Os05g0542500	Late embryogenesis abundant protein, expressed	0.879	120	0	286	405	375	494	64	127	3e-28	Oryza sativa Japonica Group Os05g0542500 (Os05g0542500) mRNA, complete cds
AY148491.1|	NM_001062730.1	-	Os05g0542500	Late embryogenesis abundant protein, expressed	0.853	120	0	208	327	375	494	60	119	6e-26	Oryza sativa Japonica Group Os05g0542500 (Os05g0542500) mRNA, complete cds
AY148492.1|	NM_001062730.1	-	Os05g0542500	Late embryogenesis abundant protein, expressed	0.887	176	3	319	491	375	550	90	178	9e-44	Oryza sativa Japonica Group Os05g0542500 (Os05g0542500) mRNA, complete cds
CD875220.1|CD875220	NM_001062054.1	AK072186.1	Os05g0407200	LEC14B protein, putative, expressed	0.865	229	1	423	651	1314	1541	101	200	2e-50	Oryza sativa Japonica Group Os05g0407200 (Os05g0407200) mRNA, complete cds
J02961.1|WHTAGGTD	NM_001058687.1	AK103206.1	Os04g0173800	Lectin precursor, putative, expressed	0.846	373	0	41	413	195	567	137	272	9e-72	Oryza sativa Japonica Group Os04g0173800 (Os04g0173800) mRNA, complete cds
M25537.1|WHTAGGTDD	NM_001058687.1	AK103206.1	Os04g0173800	Lectin precursor, putative, expressed	0.858	373	0	126	498	195	567	145	287	2e-76	Oryza sativa Japonica Group Os04g0173800 (Os04g0173800) mRNA, complete cds
CA698021.1|CA698021	NM_001050749.1	AK065656.1	Os01g0742500	Leucine Rich Repeat family protein, expressed	0.952	21	0	1	21	2097	2117	17	34.2	0.91	Oryza sativa Japonica Group Os01g0742500 (Os01g0742500) mRNA, complete cds
BQ162796.1|BQ162796	NM_001055888.1	AP008209.2	Os03g0212200	Leucine Rich Repeat family protein, expressed	0.856	284	0	285	568	623	906	120	238	8e-62	Oryza sativa Japonica Group Os03g0212200 (Os03g0212200) mRNA, complete cds
CA703213.1|CA703213	NM_001062617.1	-	Os05g0522500	Leucine Rich Repeat family protein, expressed	0.88	68	1	48	115	1804	1870	27	54	2e-06	Oryza sativa Japonica Group Os05g0522500 (Os05g0522500) mRNA, complete cds
BQ161103.1|BQ161103	NM_001065246.1	AP008213.2	Os07g0107800	Leucine Rich Repeat family protein, expressed	0.858	172	0	224	395	902	1073	64	127	2e-28	Oryza sativa Japonica Group Os07g0107800 (Os07g0107800) mRNA, complete cds
BJ296628.1|BJ296628	NM_001071348.1	DP000086.1	Os10g0468500	Leucine Rich Repeat family protein, expressed	0.971	29	0	445	473	92	120	29	58	2e-07	Oryza sativa Japonica Group Os10g0468500 (Os10g0468500) mRNA, complete cds
CA735391.1|CA735391	NM_001071355.1	DP000086.1	Os10g0469700	Leucine Rich Repeat family protein, expressed	0.839	62	0	21	82	1397	1458	22	44.1	0.002	Oryza sativa Japonica Group Os10g0469700 (Os10g0469700) mRNA, complete cds
CK201199.1|CK201199	NM_001073516.1	AP008218.2	Os12g0552700	Leucine Rich Repeat family protein, expressed	0.889	288	0	471	758	831	1118	160	317	2e-85	Oryza sativa Japonica Group Os12g0552700 (Os12g0552700) mRNA, complete cds
Z22874.1|	NM_001061912.1	AK060867.1	Os05g0375400	Lichenase II precursor, putative, expressed	0.852	1008	0	50	1057	130	1137	404	801	0	Oryza sativa Japonica Group Os05g0375400 (Os05g0375400) mRNA, complete cds
CA630593.1|CA630593	NM_001063560.1	AP004738.3	Os06g0190800	Ligand-gated ion channel family protein, expressed	1	19	0	143	161	941	959	19	38.2	0.13	Oryza sativa Japonica Group Os06g0190800 (Os06g0190800) mRNA, complete cds
BG905908.1|BG905908	NM_001069166.2	AK099394.1	Os09g0133600	Light-induced protein, chloroplast precursor, putative, expressed	0.853	414	0	274	687	298	711	170	337	1e-91	Oryza sativa Japonica Group Os09g0133600 (Os09g0133600) mRNA, partial cds
AF107023.1|	NM_001058108.1	AC104321.7	Os03g0799000	linker histone H1 and H5 family protein, expressed	0.873	203	0	193	395	269	471	91	180	3e-44	Oryza sativa Japonica Group Os03g0799000 (Os03g0799000) mRNA, complete cds
AF107024.1|	NM_001058108.1	AC104321.7	Os03g0799000	linker histone H1 and H5 family protein, expressed	0.842	192	0	194	385	280	471	60	119	1e-25	Oryza sativa Japonica Group Os03g0799000 (Os03g0799000) mRNA, complete cds
AF107026.1|	NM_001058108.1	AC104321.7	Os03g0799000	linker histone H1 and H5 family protein, expressed	0.857	203	0	126	328	269	471	87	172	7e-42	Oryza sativa Japonica Group Os03g0799000 (Os03g0799000) mRNA, complete cds
AF107027.1|	NM_001058108.1	AC104321.7	Os03g0799000	linker histone H1 and H5 family protein, expressed	0.857	203	0	184	386	269	471	87	172	7e-42	Oryza sativa Japonica Group Os03g0799000 (Os03g0799000) mRNA, complete cds
BJ226068.1|BJ226068	NM_001053387.1	AP008208.2	Os02g0481700	lipase class 3 family protein, putative, expressed	0.861	533	9	51	577	62	591	211	418	1e-116	Oryza sativa Japonica Group Os02g0481700 (Os02g0481700) mRNA, partial cds
CD902021.1|CD902021	NM_001054841.1	AP004257.3	Os02g0780700	lipase class 3 family protein, putative, expressed	0.844	149	0	212	360	2162	2310	49	97.6	2e-19	Oryza sativa Japonica Group Os02g0780700 (Os02g0780700) mRNA, complete cds
CA617425.1|CA617425	NM_001070529.1	-	Os09g0571500	lipase class 3 family protein, putative, expressed	0.866	290	0	40	329	265	554	134	266	2e-70	Oryza sativa Japonica Group Os09g0571500 (Os09g0571500) mRNA, complete cds
BJ272793.1|BJ272793	NM_001062922.1	AC098832.3	Os05g0574100	Lipase family protein, expressed	0.828	122	0	288	409	1083	1204	38	75.8	9e-13	Oryza sativa Japonica Group Os05g0574100 (Os05g0574100) mRNA, complete cds
CA653428.1|CA653428	NM_001048512.1	AP008207.2	Os01g0139600	Lipid phosphate phosphatase 2, putative, expressed	0.869	350	0	1	350	795	1144	166	329	3e-89	Oryza sativa Japonica Group Os01g0139600 (Os01g0139600) mRNA, complete cds
CD910590.1|CD910590	NM_001050779.1	AP003076.3	Os01g0749000	lipoprotein, putative, expressed	0.888	582	2	138	718	147	727	310	615	1e-175	Oryza sativa Japonica Group Os01g0749000 (Os01g0749000) mRNA, complete cds
CA648592.1|CA648592	NM_001074260.1	AK068577.1	Os11g0298400	LOC495115 protein, putative, expressed	0.858	246	4	61	306	1323	1564	90	178	6e-44	Oryza sativa Japonica Group Os11g0298400 (Os11g0298400) mRNA, complete cds
CA615595.1|CA615595	NM_001056407.1	DP000009.2	Os03g0302800	long cell-linked locus protein, putative, expressed	0.883	94	0	4	97	695	788	50	99.6	2e-20	Oryza sativa Japonica Group Os03g0302800 (Os03g0302800) mRNA, complete cds
BJ231524.1|BJ231524	NM_001062302.1	AC108876.2	Os05g0462500	Lung seven transmembrane receptor family protein, expressed	0.886	477	0	256	732	971	1447	261	517	1e-146	Oryza sativa Japonica Group Os05g0462500 (Os05g0462500) mRNA, complete cds
CD879705.1|CD879705	NM_001063233.1	AK105429.1	Os06g0132100	Lung seven transmembrane receptor family protein, expressed	0.869	271	0	374	644	1259	1529	123	244	1e-63	Oryza sativa Japonica Group Os06g0132100 (Os06g0132100) mRNA, complete cds
BJ286275.1|BJ286275	NM_001067436.1	AK102015.1	Os08g0127100	lysine and histidine specific transporter, putative, expressed	0.859	462	0	223	684	1059	1520	202	400	1e-110	Oryza sativa Japonica Group Os08g0127100 (Os08g0127100) mRNA, complete cds
BQ162735.1|BQ162735	NM_001067436.1	AK102015.1	Os08g0127100	lysine and histidine specific transporter, putative, expressed	1	19	0	334	352	150	168	19	38.2	0.13	Oryza sativa Japonica Group Os08g0127100 (Os08g0127100) mRNA, complete cds
BT009250.1|	NM_001067436.1	AK102015.1	Os08g0127100	lysine and histidine specific transporter, putative, expressed	0.894	1276	3	137	1409	245	1520	722	1431	0	Oryza sativa Japonica Group Os08g0127100 (Os08g0127100) mRNA, complete cds
CD454725.1|CD454725	NM_001069052.1	AK105935.1	Os08g0562100	Malate dehydrogenase 1, chloroplast precursor, putative, expressed	0.879	157	0	540	696	826	982	81	161	2e-38	Oryza sativa Japonica Group Os08g0562100 (Os08g0562100) mRNA, complete cds
CK210309.1|CK210309	NM_001069052.1	AK105935.1	Os08g0562100	Malate dehydrogenase 1, chloroplast precursor, putative, expressed	0.886	259	0	30	288	1118	1376	135	268	2e-70	Oryza sativa Japonica Group Os08g0562100 (Os08g0562100) mRNA, complete cds
BQ236769.1|BQ236769	NM_001051226.1	AK058753.1	Os01g0829800	Malate dehydrogenase, mitochondrial precursor, putative, expressed	0.872	235	0	395	629	1242	1476	115	228	8e-59	Oryza sativa Japonica Group Os01g0829800 (Os01g0829800) mRNA, complete cds
CA608227.1|CA608227	NM_001068413.1	AP008214.2	Os08g0434300	Malate dehydrogenase, mitochondrial precursor, putative, expressed	0.874	95	0	3	97	980	1074	47	93.7	2e-18	Oryza sativa Japonica Group Os08g0434300 (Os08g0434300) mRNA, partial cds
CD886109.1|CD886109	NM_001050320.1	AP008207.2	Os01g0663300	mannan endo-1,4-beta-mannosidase, putative, expressed	0.885	64	3	262	325	1424	1484	38	75.8	7e-13	Oryza sativa Japonica Group Os01g0663300 (Os01g0663300) mRNA, complete cds
BJ319682.1|BJ319682	NM_001064197.1	AP008212.2	Os06g0485100	mannitol dehydrogenase, putative, expressed	0.869	241	0	447	687	2317	2557	121	240	2e-62	Oryza sativa Japonica Group Os06g0485100 (Os06g0485100) mRNA, complete cds
CK198171.1|CK198171	NM_001056208.1	AC139168.1	Os03g0268400	mannose-1-phosphate guanyltransferase, putative, expressed	0.94	199	0	449	647	1072	1270	151	299	4e-80	Oryza sativa Japonica Group Os03g0268400 (Os03g0268400) mRNA, complete cds
CK208132.1|CK208132	NM_001056208.1	AC139168.1	Os03g0268400	mannose-1-phosphate guanyltransferase, putative, expressed	0.893	456	1	331	786	816	1270	257	509	1e-143	Oryza sativa Japonica Group Os03g0268400 (Os03g0268400) mRNA, complete cds
CA681486.1|CA681486	NM_001070368.1	AK071684.1	Os09g0544900	MaoC like domain containing protein, expressed	0.884	303	0	31	333	115	417	164	325	5e-88	Oryza sativa Japonica Group Os09g0544900 (Os09g0544900) mRNA, complete cds
CK157600.1|CK157600	NM_001066268.1	AP005127.5	Os07g0506000	MAP kinase-activating protein C22orf5, putative, expressed	0.845	281	4	417	694	745	1024	82	163	6e-39	Oryza sativa Japonica Group Os07g0506000 (Os07g0506000) mRNA, complete cds
CA671389.1|CA671389	NM_001066320.1	AP008213.2	Os07g0516600	MATE efflux family protein, expressed	1	17	0	123	139	1792	1808	17	34.2	1.2	Oryza sativa Japonica Group Os07g0516600 (Os07g0516600) mRNA, complete cds
CD861791.1|CD861791	NM_001069058.1	AP004587.3	Os08g0562800	MATE efflux family protein, expressed	0.801	336	0	55	390	1000	1335	68	135	9e-31	Oryza sativa Japonica Group Os08g0562800 (Os08g0562800) mRNA, partial cds
CD866447.1|CD866447	NM_001060141.2	-	Os04g0571600	MATE efflux protein, putative, expressed	0.925	55	0	4	58	1749	1803	31	61.9	6e-09	Oryza sativa Japonica Group Os04g0571600 (Os04g0571600) mRNA, complete cds
BQ805303.1|BQ805303	NM_001071893.2	-	Os10g0557900	Matrixin family protein, expressed	1	19	0	172	190	1284	1302	19	38.2	0.07	Oryza sativa Japonica Group Os10g0557900 (Os10g0557900) mRNA, complete cds
BE515773.1|BE515773	NM_001071924.1	AC079890.13	Os10g0562100	MCB1 protein, putative, expressed	1	20	0	347	366	909	928	20	40.1	0.036	Oryza sativa Japonica Group Os10g0562100 (Os10g0562100) mRNA, complete cds
BQ804529.1|BQ804529	NM_001071924.1	AC079890.13	Os10g0562100	MCB1 protein, putative, expressed	0.936	35	0	99	133	638	672	23	46.1	0.0007	Oryza sativa Japonica Group Os10g0562100 (Os10g0562100) mRNA, complete cds
CA643740.1|CA643740	NM_001051504.1	AP008207.2	Os01g0876400	membrane protein, putative, expressed	0.849	470	8	1	465	1073	1539	148	293	1e-78	Oryza sativa Japonica Group Os01g0876400 (Os01g0876400) mRNA, partial cds
BQ162095.1|BQ162095	NM_001055294.1	AK061443.1	Os03g0116400	membrane protein, putative, expressed	0.841	226	1	435	660	676	900	79	157	3e-37	Oryza sativa Japonica Group Os03g0116400 (Os03g0116400) mRNA, complete cds
CK215681.1|CK215681	NM_001055294.1	AK061443.1	Os03g0116400	membrane protein, putative, expressed	0.864	242	0	460	701	688	929	110	218	1e-55	Oryza sativa Japonica Group Os03g0116400 (Os03g0116400) mRNA, complete cds
CA721223.1|CA721223	NM_001055789.1	AK104041.1	Os03g0194900	membrane protein, putative, expressed	1	22	0	260	281	1142	1163	22	44.1	0.002	Oryza sativa Japonica Group Os03g0194900 (Os03g0194900) mRNA, complete cds
BG904446.1|BG904446	NM_001062186.1	AK059283.1	Os05g0437200	membrane protein, putative, expressed	0.93	43	0	363	405	1045	1087	31	61.9	1e-08	Oryza sativa Japonica Group Os05g0437200 (Os05g0437200) mRNA, complete cds
CA731529.1|CA731529	NM_001058601.1	AK061898.1	Os04g0119500	membrane related protein CP5, putative, expressed	0.863	278	1	8	285	834	1110	130	258	8e-68	Oryza sativa Japonica Group Os04g0119500 (Os04g0119500) mRNA, complete cds
BJ281721.1|BJ281721	NM_001056492.1	AK103653.1	Os03g0321000	Membrane steroid binding protein 1, putative, expressed	1	21	0	105	125	434	454	21	42.1	0.009	Oryza sativa Japonica Group Os03g0321000 (Os03g0321000) mRNA, complete cds
CD939422.1|CD939422	NM_001054814.1	AP008208.2	Os02g0775100	Metal tolerance protein C3, putative, expressed	0.833	260	0	61	320	334	593	76	151	1e-35	Oryza sativa Japonica Group Os02g0775100 (Os02g0775100) mRNA, partial cds
CD894008.1|CD894008	NM_001052087.1	AK062796.1	Os01g0974200	Metallothionein family protein, expressed	0.89	81	0	244	324	248	328	49	97.6	2e-19	Oryza sativa Japonica Group Os01g0974200 (Os01g0974200) mRNA, complete cds
CA711144.1|CA711144	NM_001060982.1	AK058529.1	Os05g0111300	Metallothionein family protein, expressed	0.859	96	0	75	170	100	195	47	93.7	3e-18	Oryza sativa Japonica Group Os05g0111300 (Os05g0111300) mRNA, complete cds
CA605985.1|CA605985	NM_001056317.1	AK059587.1	Os03g0288000	Metallothionein-like protein 1, putative, expressed	0.929	70	0	56	125	254	323	50	99.6	4e-20	Oryza sativa Japonica Group Os03g0288000 (Os03g0288000) mRNA, complete cds
Y14435.1|	NM_001063458.1	AK059250.1	Os06g0168000	metaxin, putative, expressed	1	20	0	1115	1134	512	531	20	40.1	0.12	Oryza sativa Japonica Group Os06g0168000 (Os06g0168000) mRNA, complete cds
CN012965.1|CN012965	NM_001058284.1	AC093018.4	Os03g0824200	methylase family protein, expressed	0.858	423	0	228	650	69	491	183	363	2e-99	Oryza sativa Japonica Group Os03g0824200 (Os03g0824200) mRNA, complete cds
BJ320328.1|BJ320328	NM_001056031.1	DP000009.2	Os03g0237600	microtubule associated protein family protein, putative, expressed	0.835	409	0	268	676	1719	2127	129	256	4e-67	Oryza sativa Japonica Group Os03g0237600 (Os03g0237600) mRNA, complete cds
CK206595.1|CK206595	NM_001051153.1	AP003411.4	Os01g0816400	microtubule bundling polypeptide TMBP200, putative, expressed	0.825	299	6	23	319	6148	6442	69	137	4e-31	Oryza sativa Japonica Group Os01g0816400 (Os01g0816400) mRNA, complete cds
CK208802.1|CK208802	NM_001066493.1	AP008213.2	Os07g0555200	MIF4G domain containing protein, expressed	0.868	204	0	35	238	2238	2441	84	167	5e-40	Oryza sativa Japonica Group Os07g0555200 (Os07g0555200) mRNA, complete cds
BQ172112.1|BQ172112	NM_001059906.1	AP008210.2	Os04g0527900	MIP family channel proteins containing protein, expressed	0.944	124	0	206	329	675	798	96	190	9e-48	Oryza sativa Japonica Group Os04g0527900 (Os04g0527900) mRNA, complete cds
BJ317512.1|BJ317512	NM_001050023.1	AK121212.1	Os01g0600000	mitochondrial ATP synthase g subunit family protein, putative, expressed	0.902	310	0	110	419	108	417	190	377	1e-103	Oryza sativa Japonica Group Os01g0600000 (Os01g0600000) mRNA, complete cds
CA628874.1|CA628874	NM_001057717.1	AC096689.5	Os03g0734700	Mitochondrial carrier protein, expressed	0.858	141	0	6	146	880	1020	61	121	5e-27	Oryza sativa Japonica Group Os03g0734700 (Os03g0734700) mRNA, complete cds
BJ215554.1|BJ215554	NM_001074325.1	AK058511.1	Os11g0432400	Mitochondrial carrier protein, expressed	0.869	383	0	170	552	687	1069	183	363	2e-99	Oryza sativa Japonica Group Os11g0432400 (Os11g0432400) mRNA, complete cds
BJ252185.1|BJ252185	NM_001055668.2	-	Os03g0175200	mitochondrial carrier, putative, expressed	0.917	89	0	341	429	1121	1209	61	121	1e-26	Oryza sativa Japonica Group Os03g0175200 (Os03g0175200) mRNA, complete cds
CA637993.1|CA637993	NM_001064064.1	AP004757.3	Os06g0326500	Mitochondrial glycoprotein, expressed	0.849	293	4	1	293	353	641	99	196	3e-49	Oryza sativa Japonica Group Os06g0326500 (Os06g0326500) mRNA, complete cds
BJ250828.1|BJ250828	NM_001054287.1	AK108470.1	Os02g0682600	Mitochondrial import inner membrane translocase subunit Tim13, putative, expressed	0.891	229	0	187	415	114	342	129	256	3e-67	Oryza sativa Japonica Group Os02g0682600 (Os02g0682600) mRNA, complete cds
CD908987.1|CD908987	NM_001056419.1	AK063714.1	Os03g0305600	mitochondrial import inner membrane translocase subunit Tim17/Tim22/Tim23 family protein, putative, expressed	0.85	387	3	320	706	249	632	153	303	2e-81	Oryza sativa Japonica Group Os03g0305600 (Os03g0305600) mRNA, complete cds
CK200326.1|CK200326	NM_001048807.2	AK071930.1	Os01g0191500	Mitochondrial processing peptidase alpha subunit, mitochondrial precursor, putative, expressed	0.828	338	0	484	821	1311	1648	106	210	3e-53	Oryza sativa Japonica Group Os01g0191500 (Os01g0191500) mRNA, complete cds
CK165863.1|CK165863	NM_001053771.1	AP003999.3	Os02g0580500	Mitochondrial prohibitin complex protein 1, putative, expressed	0.854	622	0	339	960	296	917	260	515	1e-145	Oryza sativa Japonica Group Os02g0580500 (Os02g0580500) mRNA, complete cds
CD454445.1|CD454445	NM_001065380.1	AK065901.1	Os07g0134800	mitochondrial transcription termination factor, putative, expressed	0.899	446	0	305	750	1532	1977	266	527	1e-149	Oryza sativa Japonica Group Os07g0134800 (Os07g0134800) mRNA, complete cds
CA609428.1|CA609428	NM_001051576.1	-	Os01g0888700	MLO-like protein 1, putative, expressed	0.847	72	0	19	90	1571	1642	28	56	4e-07	Oryza sativa Japonica Group Os01g0888700 (Os01g0888700) mRNA, complete cds
CA605094.1|CA605094	NM_001055739.1	-	Os03g0186800	Modifier of rudimentary protein, expressed	0.891	192	1	8	199	393	583	104	206	2e-52	Oryza sativa Japonica Group Os03g0186800 (Os03g0186800) mRNA, complete cds
CA640811.1|CA640811	NM_001053012.1	AK100565.1	Os02g0258900	Molybdenum cofactor biosynthesis protein 1 B, putative, expressed	0.89	468	7	1	462	1004	1470	226	448	1e-125	Oryza sativa Japonica Group Os02g0258900 (Os02g0258900) mRNA, complete cds
CD373965.1|CD373965	NM_001064861.2	-	Os06g0670000	molybdenum cofactor sulfurase, putative, expressed	1	18	0	218	235	5149	5166	18	36.2	0.72	Oryza sativa Japonica Group Os06g0670000 (Os06g0670000) mRNA, partial cds
CA615012.1|CA615012	NM_001054958.1	AP008208.2	Os02g0802700	Monogalactosyldiacylglycerol synthase family protein, expressed	0.843	84	0	1	84	1108	1191	28	56	6e-07	Oryza sativa Japonica Group Os02g0802700 (Os02g0802700) mRNA, partial cds
BQ172445.1|BQ172445	NM_001069883.1	AK120586.1	Os09g0453900	MORN repeat-containing protein, putative, expressed	0.922	51	1	32	82	1699	1748	31	61.9	5e-09	Oryza sativa Japonica Group Os09g0453900 (Os09g0453900) mRNA, complete cds
BJ243068.1|BJ243068	NM_001048341.1	AP002882.2	Os01g0111600	MOTHER of FT and TF1 protein, putative, expressed	0.885	234	0	399	632	307	540	126	250	2e-65	Oryza sativa Japonica Group Os01g0111600 (Os01g0111600) mRNA, complete cds
BJ226604.1|BJ226604	NM_001050314.1	AP008207.2	Os01g0661500	Mov34/MPN/PAD-1 family protein, expressed	0.841	164	0	74	237	852	1015	60	119	5e-26	Oryza sativa Japonica Group Os01g0661500 (Os01g0661500) mRNA, partial cds
BJ237510.1|BJ237510	NM_001050198.1	AP004317.1	Os01g0635400	mRNA-associated protein mrnp 41, putative, expressed	0.886	482	0	192	673	594	1075	262	519	1e-146	Oryza sativa Japonica Group Os01g0635400 (Os01g0635400) mRNA, complete cds
BJ299144.1|BJ299144	NM_001056606.2	-	Os03g0341300	MtN3/saliva family protein, expressed	1	20	0	161	180	817	836	20	40.1	0.04	Oryza sativa Japonica Group Os03g0341300 (Os03g0341300) mRNA, complete cds
BQ166508.1|BQ166508	NM_001062134.1	AK063475.1	Os05g0426000	MtN3/saliva family protein, expressed	0.929	240	0	331	570	633	872	172	341	7e-93	Oryza sativa Japonica Group Os05g0426000 (Os05g0426000) mRNA, complete cds
CA694627.1|CA694627	NM_001059517.1	AP008210.2	Os04g0459000	multidrug resistance P-glycoprotein, putative, expressed	1	19	0	23	41	69	87	19	38.2	0.13	Oryza sativa Japonica Group Os04g0459000 (Os04g0459000) mRNA, complete cds
AJ613933.1|AJ613933	NM_001068716.1	AY224422.1	Os08g0504700	Multiple stress-responsive zinc-finger protein ISAP1, putative, expressed	0.909	112	1	345	456	461	571	74	147	2e-34	Oryza sativa Japonica Group Os08g0504700 (Os08g0504700) mRNA, complete cds
CD892793.1|CD892793	NM_001064859.1	AP008212.2	Os06g0669700	myb family transcription factor, putative, expressed	0.895	135	3	613	745	461	594	47	93.7	4e-18	Oryza sativa Japonica Group Os06g0669700 (Os06g0669700) mRNA, partial cds
BJ286620.1|BJ286620	NM_001048443.1	AP008207.2	Os01g0128000	Myb-like DNA-binding domain containing protein, expressed	0.957	23	0	108	130	1235	1257	19	38.2	0.16	Oryza sativa Japonica Group Os01g0128000 (Os01g0128000) mRNA, complete cds
CA608693.1|CA608693	NM_001056472.1	AK120551.1	Os03g0315400	Myb-like DNA-binding domain containing protein, expressed	1	22	0	338	359	13	34	22	44.1	0.003	Oryza sativa Japonica Group Os03g0315400 (Os03g0315400) mRNA, complete cds
CK198279.1|CK198279	NM_001048789.1	AP002816.1	Os01g0187900	myb-like DNA-binding domain, SHAQKYF class family protein, expressed	0.866	186	0	320	505	1034	1219	86	170	2e-41	Oryza sativa Japonica Group Os01g0187900 (Os01g0187900) mRNA, complete cds
CA618248.1|CA618248	NM_001052632.1	AP004087.3	Os02g0182100	myb-like DNA-binding domain, SHAQKYF class family protein, expressed	0.795	371	7	43	412	1610	1974	59	117	2e-25	Oryza sativa Japonica Group Os02g0182100 (Os02g0182100) mRNA, complete cds
CA597672.1|CA597672	NM_001066050.2	AY224478.1	Os07g0438800	myb-like DNA-binding domain, SHAQKYF class family protein, expressed	0.876	134	7	128	256	1653	1784	32	63.9	2e-09	Oryza sativa Japonica Group Os07g0438800 (Os07g0438800) mRNA, complete cds
CK211096.1|CK211096	NM_001066050.2	AY224478.1	Os07g0438800	myb-like DNA-binding domain, SHAQKYF class family protein, expressed	0.874	288	0	598	885	1181	1468	148	293	3e-78	Oryza sativa Japonica Group Os07g0438800 (Os07g0438800) mRNA, complete cds
CF133748.1|CF133748	NM_001059853.1	AP008210.2	Os04g0517100	Myb-related protein Myb4, putative, expressed	0.944	58	0	498	555	673	730	50	99.6	5e-20	Oryza sativa Japonica Group Os04g0517100 (Os04g0517100) mRNA, complete cds
BJ216536.1|BJ216536	NM_001185283.1	-	Os01g0187500	Myosin heavy chain kinase B, putative, expressed	0.9	94	0	428	521	548	641	50	99.6	4e-20	Oryza sativa Japonica Group Os01g0187500 (Os01g0187500) mRNA, partial cds
BJ286857.1|BJ286857	NM_001058217.1	AK067690.1	Os03g0815100	NAC-domain containing protein 19, putative, expressed	0.917	72	0	450	521	875	946	40	79.8	5e-14	Oryza sativa Japonica Group Os03g0815100 (Os03g0815100) mRNA, complete cds
BQ162526.1|BQ162526	NM_001055012.1	AP008208.2	Os02g0812000	NAD dependent epimerase/dehydratase family protein, expressed	0.957	23	0	348	370	137	159	19	38.2	0.095	Oryza sativa Japonica Group Os02g0812000 (Os02g0812000) mRNA, complete cds
BQ170252.1|BQ170252	NM_001059234.1	AP008210.2	Os04g0403500	NAD dependent epimerase/dehydratase family protein, expressed	0.84	106	0	285	390	957	1062	38	75.8	5e-13	Oryza sativa Japonica Group Os04g0403500 (Os04g0403500) mRNA, complete cds
BJ311187.1|BJ311187	NM_001064639.1	AK102436.1	Os06g0623300	NAD dependent epimerase/dehydratase family protein, expressed	0.83	483	5	136	617	507	985	141	280	3e-74	Oryza sativa Japonica Group Os06g0623300 (Os06g0623300) mRNA, complete cds
CA632030.1|CA632030	NM_001064639.1	AK102436.1	Os06g0623300	NAD dependent epimerase/dehydratase family protein, expressed	0.84	162	1	2	163	825	985	54	107	2e-22	Oryza sativa Japonica Group Os06g0623300 (Os06g0623300) mRNA, complete cds
CA604679.1|CA604679	NM_001064761.1	AK063834.1	Os06g0651100	NAD dependent epimerase/dehydratase family protein, expressed	0.897	68	0	6	73	905	972	40	79.8	4e-14	Oryza sativa Japonica Group Os06g0651100 (Os06g0651100) mRNA, complete cds
CK208266.1|CK208266	NM_001068771.2	-	Os08g0515900	NAD dependent epimerase/dehydratase family protein, expressed	0.836	183	0	403	585	1078	1260	71	141	3e-32	Oryza sativa Japonica Group Os08g0515900 (Os08g0515900) mRNA, partial cds
CA608345.1|CA608345	NM_001070520.1	AP008215.2	Os09g0570300	NAD dependent epimerase/dehydratase family protein, expressed	1	21	0	110	130	1063	1083	21	42.1	0.011	Oryza sativa Japonica Group Os09g0570300 (Os09g0570300) mRNA, complete cds
CD928218.1|CD928218	NM_001072038.1	AC018727.10	Os10g0579300	NADH:ubiquinone oxidoreductase 17.2 kD subunit family protein, expressed	0.946	93	0	53	145	451	543	73	145	7e-34	Oryza sativa Japonica Group Os10g0579300 (Os10g0579300) mRNA, complete cds
CK207191.1|CK207191	NM_001048698.1	AP003215.3	Os01g0174300	NADH-cytochrome b5 reductase, putative, expressed	0.872	685	0	214	898	255	939	334	662	0	Oryza sativa Japonica Group Os01g0174300 (Os01g0174300) mRNA, complete cds
CK206237.1|CK206237	NM_001059453.1	AK108048.1	Os04g0447700	NADH-dependent oxidoreductase 2, putative, expressed	0.863	694	0	170	863	236	929	314	622	1e-177	Oryza sativa Japonica Group Os04g0447700 (Os04g0447700) mRNA, complete cds
BQ579337.1|BQ579337	NM_001062678.2	AC121365.2	Os05g0533700	NADH-ubiquinone oxidoreductase 20 kDa subunit, mitochondrial precursor, putative, expressed	0.912	181	0	1	181	297	477	117	232	5e-60	Oryza sativa Japonica Group Os05g0533700 (Os05g0533700) mRNA, partial cds
CD938596.1|CD938596	NM_001072016.1	AP008216.2	Os10g0576000	NADH-ubiquinone oxidoreductase, putative, expressed	0.942	172	0	208	379	1	172	132	262	7e-69	Oryza sativa Japonica Group Os10g0576000 (Os10g0576000) mRNA, partial cds
AF521190.1|	NM_001068440.1	AK071520.1	Os08g0440800	NADP-dependent glyceraldehyde-3-phosphate dehydrogenase, putative, expressed	0.865	1492	2	195	1685	313	1803	816	1691	0	Oryza sativa Japonica Group Os08g0440800 (Os08g0440800) mRNA, complete cds
CD912228.1|CD912228	NM_001050754.1	AP003768.3	Os01g0743500	NADP-dependent malic enzyme, putative, expressed	0.866	314	0	275	588	1558	1871	146	289	3e-77	Oryza sativa Japonica Group Os01g0743500 (Os01g0743500) mRNA, complete cds
BQ172399.1|BQ172399	NM_001059738.1	AK069136.1	Os04g0497000	NADP-dependent oxidoreductase P1, putative, expressed	0.86	86	0	178	263	1039	1124	39	77.8	1e-13	Oryza sativa Japonica Group Os04g0497000 (Os04g0497000) mRNA, complete cds
CK215975.1|CK215975	NM_001059738.1	AK069136.1	Os04g0497000	NADP-dependent oxidoreductase P1, putative, expressed	0.813	308	3	395	702	589	893	58	115	2e-24	Oryza sativa Japonica Group Os04g0497000 (Os04g0497000) mRNA, complete cds
BQ160899.1|BQ160899	NM_001057531.1	AK121781.1	Os03g0700800	Natural resistance-associated macrophage protein, expressed	0.909	55	0	312	366	4755	4809	35	69.9	4e-11	Oryza sativa Japonica Group Os03g0700800 (Os03g0700800) mRNA, complete cds
BQ168831.1|BQ168831	NM_001073087.1	AP008218.2	Os12g0273300	NB-ARC domain containing protein	0.955	22	0	161	182	2225	2246	18	36.2	0.31	Oryza sativa Japonica Group Os12g0273300 (Os12g0273300) mRNA, complete cds
BQ805221.1|BQ805221	NM_001073087.1	AP008218.2	Os12g0273300	NB-ARC domain containing protein	1	24	0	104	127	1397	1420	24	48.1	0.0001	Oryza sativa Japonica Group Os12g0273300 (Os12g0273300) mRNA, complete cds
CA593315.1|CA593315	NM_001073087.1	AP008218.2	Os12g0273300	NB-ARC domain containing protein	1	24	0	114	137	1397	1420	24	48.1	0.0002	Oryza sativa Japonica Group Os12g0273300 (Os12g0273300) mRNA, complete cds
CA741010.1|CA741010	NM_001056119.2	AK242939.1	Os03g0254000	NB-ARC domain containing protein, expressed	0.874	198	0	10	207	3259	3456	98	194	9e-49	Oryza sativa Japonica Group Os03g0254000 (Os03g0254000) mRNA, complete cds
BQ902103.1|BQ902103	NM_001069277.1	AP008215.2	Os09g0272900	NB-ARC domain containing protein, expressed	1	19	0	79	97	2748	2766	19	38.3	0.043	Oryza sativa Japonica Group Os09g0272900 (Os09g0272900) mRNA, complete cds
BJ230096.1|BJ230096	NM_001074030.1	AK064121.1	Os11g0213800	NB-ARC domain containing protein, expressed	0.86	50	0	555	604	297	346	22	44.1	0.003	Oryza sativa Japonica Group Os11g0213800 (Os11g0213800) mRNA, complete cds
CD150752.1|CD150752	NM_001074920.1	DP000010.2	Os11g0655300	NB-ARC domain containing protein, expressed	1	18	0	211	228	561	578	18	36.2	0.28	Oryza sativa Japonica Group Os11g0655300 (Os11g0655300) mRNA, complete cds
CA731058.1|CA731058	NM_001052913.1	AP004030.2	Os02g0234200	NHL repeat-containing protein, putative, expressed	0.87	43	0	12	54	228	270	31	61.9	8e-09	Oryza sativa Japonica Group Os02g0234200 (Os02g0234200) mRNA, complete cds
BQ839046.1|BQ839046	NM_001062890.1	AC120990.3	Os05g0568100	NifU-like N-terminal domain containing protein, mitochondrial precursor, putative, expressed	0.862	247	0	10	256	319	565	111	220	2e-56	Oryza sativa Japonica Group Os05g0568100 (Os05g0568100) mRNA, complete cds
CA701049.1|CA701049	NM_001062890.1	AC120990.3	Os05g0568100	NifU-like N-terminal domain containing protein, mitochondrial precursor, putative, expressed	0.893	261	10	182	435	200	457	79	157	2e-37	Oryza sativa Japonica Group Os05g0568100 (Os05g0568100) mRNA, complete cds
BJ226277.1|BJ226277	NM_001067555.1	AP008214.2	Os08g0155400	Nitrate/chlorate transporter, putative, expressed	0.923	196	0	3	198	765	960	136	270	7e-72	Oryza sativa Japonica Group Os08g0155400 (Os08g0155400) mRNA, partial cds
BQ162135.1|BQ162135	NM_001067555.1	AP008214.2	Os08g0155400	Nitrate/chlorate transporter, putative, expressed	0.884	242	3	334	575	1340	1578	116	230	2e-59	Oryza sativa Japonica Group Os08g0155400 (Os08g0155400) mRNA, partial cds
BQ162226.1|BQ162226	NM_001064138.1	AP004802.2	Os06g0360300	NmrA-like family protein, expressed	0.856	187	0	178	364	740	926	79	157	1e-37	Oryza sativa Japonica Group Os06g0360300 (Os06g0360300) mRNA, complete cds
CA651418.1|CA651418	NM_001068874.1	AP005529.3	Os08g0532400	nodulin, putative, expressed	0.857	143	0	18	160	1869	2011	51	101	1e-20	Oryza sativa Japonica Group Os08g0532400 (Os08g0532400) mRNA, complete cds
AF302788.1|	NM_001074314.1	AK061288.1	Os11g0427800	Nonspecific lipid-transfer protein 1 precursor, putative, expressed	0.875	88	0	310	397	371	458	44	87.7	2e-16	Oryza sativa Japonica Group Os11g0427800 (Os11g0427800) mRNA, complete cds
X05168.1|	NM_001072519.1	DP000011.2	Os12g0115100	Nonspecific lipid-transfer protein 1 precursor, putative, expressed	0.886	76	0	336	411	317	392	40	79.8	5e-14	Oryza sativa Japonica Group Os12g0115100 (Os12g0115100) mRNA, complete cds
CK164223.1|CK164223	NM_001072519.1	DP000011.2	Os12g0115100	Nonspecific lipid-transfer protein 1 precursor, putative, expressed	0.92	50	0	451	500	322	371	34	67.9	3e-10	Oryza sativa Japonica Group Os12g0115100 (Os12g0115100) mRNA, complete cds
CD916923.1|CD916923	NM_001055258.1	AK062506.1	Os03g0111300	Nonspecific lipid-transfer protein 2, putative, expressed	0.911	45	0	252	296	211	255	29	58	2e-07	Oryza sativa Japonica Group Os03g0111300 (Os03g0111300) mRNA, complete cds
CN007962.1|CN007962	NM_001055258.1	AK062506.1	Os03g0111300	Nonspecific lipid-transfer protein 2, putative, expressed	0.956	45	0	227	271	211	255	37	73.8	3e-12	Oryza sativa Japonica Group Os03g0111300 (Os03g0111300) mRNA, complete cds
BQ803010.1|BQ803010	NM_001051189.1	AK071598.1	Os01g0822900	Nonspecific lipid-transfer protein precursor, putative, expressed	0.884	259	0	184	442	196	454	139	276	5e-73	Oryza sativa Japonica Group Os01g0822900 (Os01g0822900) mRNA, complete cds
AY151390.1|	NM_001055972.1	AF335503.1	Os03g0226200	Non-symbiotic hemoglobin 2, putative, expressed	0.896	452	0	43	494	134	585	264	523	1e-148	Oryza sativa Japonica Group Os03g0226200 (Os03g0226200) mRNA, complete cds
CF133123.1|CF133123	NM_001057330.1	AC138001.2	Os03g0652100	Not1 N-terminal domain, CCR4-Not complex component family protein, expressed	0.89	206	6	51	250	2390	2595	95	188	5e-47	Oryza sativa Japonica Group Os03g0652100 (Os03g0652100) mRNA, complete cds
CK212700.1|CK212700	NM_001060546.1	AK060110.1	Os04g0635800	N-terminal acetyltransferase complex ARD1 subunit homolog, putative, expressed	0.91	467	2	477	943	87	551	291	577	1e-163	Oryza sativa Japonica Group Os04g0635800 (Os04g0635800) mRNA, complete cds
BJ261353.1|BJ261353	NM_001052328.2	-	Os02g0131700	Nuclear transport factor 2 domain containing protein, expressed	0.91	122	0	498	619	1003	1124	70	139	7e-32	Oryza sativa Japonica Group Os02g0131700 (Os02g0131700) mRNA, complete cds
CA723596.1|CA723596	NM_001068873.1	AK065141.1	Os08g0532300	Nuclear transport factor 2, putative, expressed	1	18	0	54	71	41	58	18	36.2	0.49	Oryza sativa Japonica Group Os08g0532300 (Os08g0532300) mRNA, complete cds
BJ252481.1|BJ252481	NM_001056647.1	AP008209.2	Os03g0350100	Nucleolar protein NOP5, putative, expressed	0.819	166	0	275	440	512	677	46	91.7	1e-17	Oryza sativa Japonica Group Os03g0350100 (Os03g0350100) mRNA, partial cds
CA621409.1|CA621409	NM_001060664.1	AP008210.2	Os04g0658600	Nucleolar protein, Nop52 containing protein, expressed	0.891	101	0	3	103	1137	1237	49	97.6	2e-19	Oryza sativa Japonica Group Os04g0658600 (Os04g0658600) mRNA, partial cds
BJ236781.1|BJ236781	NM_001070259.1	AP008215.2	Os09g0526200	OCL3 protein, putative, expressed	1	19	0	20	38	983	1001	19	38.2	0.13	Oryza sativa Japonica Group Os09g0526200 (Os09g0526200) mRNA, partial cds
BQ169407.1|BQ169407	NM_001070259.1	AP008215.2	Os09g0526200	OCL3 protein, putative, expressed	0.947	42	0	91	132	1979	2020	34	67.9	1e-10	Oryza sativa Japonica Group Os09g0526200 (Os09g0526200) mRNA, partial cds
BJ236932.1|BJ236932	NM_001072013.1	DP000086.1	Os10g0575600	OCL4 protein, putative, expressed	0.955	37	0	165	201	3268	3304	37	73.8	3e-12	Oryza sativa Japonica Group Os10g0575600 (Os10g0575600) mRNA, complete cds
CA655134.1|CA655134	NM_001052333.1	AP008208.2	Os02g0132500	Ocs-element binding factor 1, putative, expressed	0.886	141	2	252	391	826	965	65	129	5e-29	Oryza sativa Japonica Group Os02g0132500 (Os02g0132500) mRNA, complete cds
CD921530.1|CD921530	NM_001060008.1	AP008210.2	Os04g0546500	Oleosin 16 kDa, putative, expressed	0.877	122	0	359	480	428	549	62	123	3e-27	Oryza sativa Japonica Group Os04g0546500 (Os04g0546500) mRNA, complete cds
BQ805971.1|BQ805971	NM_001050230.1	AP002910.1	Os01g0643900	Oleosin family protein, expressed	0.906	53	0	220	272	266	318	33	65.9	8e-10	Oryza sativa Japonica Group Os01g0643900 (Os01g0643900) mRNA, complete cds
CD920884.1|CD920884	NM_001062938.1	AK063599.1	Os05g0576700	Oleosin family protein, expressed	0.82	323	3	225	547	254	573	89	176	3e-43	Oryza sativa Japonica Group Os05g0576700 (Os05g0576700) mRNA, complete cds
BQ172091.1|BQ172091	NM_001069409.1	AP005593.3	Os09g0324000	Oleosin family protein, expressed	0.878	157	1	354	509	237	393	73	145	9e-34	Oryza sativa Japonica Group Os09g0324000 (Os09g0324000) mRNA, complete cds
CA611049.1|CA611049	NM_001070136.1	AP008215.2	Os09g0505300	Oleoyl-acyl carrier protein thioesterase, chloroplast precursor, putative, expressed	0.891	110	0	177	286	581	690	64	127	2e-28	Oryza sativa Japonica Group Os09g0505300 (Os09g0505300) mRNA, partial cds
BJ298936.1|BJ298936	NM_001054462.1	FJ768953.1	Os02g0716500	Omega-6 fatty acid desaturase, endoplasmic reticulum isozyme 2, putative, expressed	0.928	339	1	400	738	985	1322	235	466	1e-130	Oryza sativa Japonica Group Os02g0716500 (Os02g0716500) mRNA, complete cds
BJ230337.1|BJ230337	NM_001063549.1	AP008212.2	Os06g0187000	origin recognition complex subunit 1, putative, expressed	0.865	245	0	400	644	2285	2529	113	224	1e-57	Oryza sativa Japonica Group Os06g0187000 (Os06g0187000) mRNA, complete cds
CD893852.1|CD893852	NM_001051291.1	AP003231.3	Os01g0839900	Osmotin-like protein precursor, putative, expressed	0.908	152	0	48	199	652	803	96	190	1e-47	Oryza sativa Japonica Group Os01g0839900 (Os01g0839900) mRNA, complete cds
CK205947.1|CK205947	NM_001057033.1	AK061364.1	Os03g0565100	OST3/OST6 family protein, putative, expressed	0.881	672	0	230	901	380	1051	352	698	0	Oryza sativa Japonica Group Os03g0565100 (Os03g0565100) mRNA, complete cds
BJ249520.1|BJ249520	NM_001051642.1	AP008207.2	Os01g0900900	OTU-like cysteine protease family protein, expressed	0.864	199	1	373	571	378	575	87	172	4e-42	Oryza sativa Japonica Group Os01g0900900 (Os01g0900900) mRNA, complete cds
BJ319024.1|BJ319024	NM_001057115.1	AC135502.4	Os03g0589300	OTU-like cysteine protease family protein, expressed	0.923	39	0	266	304	2544	2582	27	54	3e-06	Oryza sativa Japonica Group Os03g0589300 (Os03g0589300) mRNA, complete cds
BG606815.1|BG606815	NM_001068436.1	AP004702.3	Os08g0440100	Outer membrane lipoprotein blc precursor, putative, expressed	0.888	223	0	195	417	352	574	123	244	9e-64	Oryza sativa Japonica Group Os08g0440100 (Os08g0440100) mRNA, complete cds
BJ295238.1|BJ295238	NM_001068436.1	AP004702.3	Os08g0440100	Outer membrane lipoprotein blc precursor, putative, expressed	0.889	352	1	154	505	224	574	193	383	1e-105	Oryza sativa Japonica Group Os08g0440100 (Os08g0440100) mRNA, complete cds
CK200017.1|CK200017	NM_001068436.1	AP004702.3	Os08g0440100	Outer membrane lipoprotein blc precursor, putative, expressed	0.911	481	0	202	682	94	574	309	613	1e-174	Oryza sativa Japonica Group Os08g0440100 (Os08g0440100) mRNA, complete cds
X82149.1|	NM_001062697.1	AK071833.1	Os05g0536200	Outer mitochondrial membrane protein porin, putative, expressed	0.812	792	8	17	807	125	909	185	367	1e-100	Oryza sativa Japonica Group Os05g0536200 (Os05g0536200) mRNA, complete cds
CA678196.1|CA678196	NM_001048854.1	-	Os01g0200700	oxidoreductase, 2OG-Fe oxygenase family protein, expressed	0.933	30	0	1	30	222	251	22	44.1	0.003	Oryza sativa Japonica Group Os01g0200700 (Os01g0200700) mRNA, complete cds
CA699028.1|CA699028	NM_001048854.1	-	Os01g0200700	oxidoreductase, 2OG-Fe oxygenase family protein, expressed	0.875	112	0	74	185	74	185	56	111	1e-23	Oryza sativa Japonica Group Os01g0200700 (Os01g0200700) mRNA, complete cds
CA661522.1|CA661522	NM_001060187.1	AP008210.2	Os04g0581100	oxidoreductase, 2OG-Fe oxygenase family protein, expressed	0.858	134	0	84	217	114	247	62	123	1e-27	Oryza sativa Japonica Group Os04g0581100 (Os04g0581100) mRNA, complete cds
CD373694.1|CD373694	NM_001065225.1	AP005187.5	Os07g0103500	oxidoreductase, 2OG-Fe oxygenase family protein, expressed	1	18	0	443	460	1585	1602	18	36.2	0.74	Oryza sativa Japonica Group Os07g0103500 (Os07g0103500) mRNA, complete cds
BJ297112.1|BJ297112	NM_001065521.1	-	Os07g0169600	oxidoreductase, 2OG-Fe oxygenase family protein, expressed	0.837	57	0	489	545	710	766	25	50.1	5e-05	Oryza sativa Japonica Group Os07g0169600 (Os07g0169600) mRNA, complete cds
CD910610.1|CD910610	NM_001065521.1	-	Os07g0169600	oxidoreductase, 2OG-Fe oxygenase family protein, expressed	0.875	115	0	624	738	652	766	43	85.7	1e-15	Oryza sativa Japonica Group Os07g0169600 (Os07g0169600) mRNA, complete cds
BQ166486.1|BQ166486	NM_001068258.1	AK068286.1	Os08g0390200	oxidoreductase, 2OG-Fe oxygenase family protein, expressed	1	19	0	417	435	213	231	19	38.2	0.11	Oryza sativa Japonica Group Os08g0390200 (Os08g0390200) mRNA, complete cds
BJ208962.1|BJ208962	NM_001058145.1	AC108906.9	Os03g0803500	oxidoreductase, 2OG-Fe oxygenase family protein, putative, expressed	0.844	109	0	75	183	810	918	41	81.8	7e-15	Oryza sativa Japonica Group Os03g0803500 (Os03g0803500) mRNA, complete cds
BJ299520.1|BJ299520	NM_001051334.1	AP008207.2	Os01g0847700	oxidoreductase, aldo/keto reductase family protein, expressed	0.836	73	0	214	286	441	513	25	50.1	4e-05	Oryza sativa Japonica Group Os01g0847700 (Os01g0847700) mRNA, partial cds
BU099911.1|BU099911	NM_001057190.1	AC136972.3	Os03g0611200	oxidoreductase, aldo/keto reductase family protein, expressed	0.864	118	0	410	527	864	981	54	107	2e-22	Oryza sativa Japonica Group Os03g0611200 (Os03g0611200) mRNA, complete cds
CK169217.1|CK169217	NM_001065410.1	AP008213.2	Os07g0143000	oxidoreductase, aldo/keto reductase family protein, expressed	0.851	222	0	336	557	1079	1300	90	178	1e-43	Oryza sativa Japonica Group Os07g0143000 (Os07g0143000) mRNA, complete cds
CD878639.1|CD878639	NM_001070495.1	AP005558.3	Os09g0567300	oxidoreductase, aldo/keto reductase family protein, expressed	0.829	521	3	177	695	1000	1519	145	287	1e-76	Oryza sativa Japonica Group Os09g0567300 (Os09g0567300) mRNA, complete cds
CA652678.1|CA652678	NM_001074472.1	DP000010.2	Os11g0499600	oxidoreductase, short chain dehydrogenase/reductase family protein, expressed	1	18	0	308	325	1370	1387	18	36.2	0.34	Oryza sativa Japonica Group Os11g0499600 (Os11g0499600) mRNA, complete cds
BJ297580.1|BJ297580	NM_001073272.1	AP008218.2	Os12g0464400	oxidoreductase, short chain dehydrogenase/reductase family protein, expressed	0.832	392	0	314	705	689	1080	128	254	2e-66	Oryza sativa Japonica Group Os12g0464400 (Os12g0464400) mRNA, partial cds
BJ276385.1|BJ276385	NM_001050806.1	AP003249.3	Os01g0753100	oxidoreductase, zinc-binding dehydrogenase family protein, expressed	1	21	0	465	485	368	388	21	42.1	0.009	Oryza sativa Japonica Group Os01g0753100 (Os01g0753100) mRNA, complete cds
BJ301377.1|BJ301377	NM_001055190.1	AP008209.2	Os03g0101600	oxidoreductase, zinc-binding dehydrogenase family protein, expressed	0.841	213	0	168	380	160	372	69	137	1e-31	Oryza sativa Japonica Group Os03g0101600 (Os03g0101600) mRNA, complete cds
CA665091.1|CA665091	NM_001067344.1	AP004584.3	Os08g0109200	oxidoreductase, zinc-binding dehydrogenase family protein, expressed 500	0.877	210	3	288	494	1251	1460	79	157	3e-37	Oryza sativa Japonica Group Os08g0109200 (Os08g0109200) mRNA, complete cds
CA712839.1|CA712839	NM_001057367.1	AK102970.1	Os03g0663400	P21 protein, putative, expressed	1	26	0	228	253	693	718	26	52	8e-06	Oryza sativa Japonica Group Os03g0663400 (Os03g0663400) mRNA, complete cds
CK198229.1|CK198229	NM_001073868.2	DP000011.2	Os12g0630200	P21 protein, putative, expressed	0.875	226	0	366	591	524	749	107	212	7e-54	Oryza sativa Japonica Group Os12g0630200 (Os12g0630200) mRNA, complete cds
BQ166594.1|BQ166594	NM_001048330.1	AP008207.2	Os01g0109700	Paired amphipathic helix repeat family protein, expressed	0.947	38	0	375	412	2178	2215	30	60	4e-08	Oryza sativa Japonica Group Os01g0109700 (Os01g0109700) mRNA, partial cds
BJ294403.1|BJ294403	NM_001055185.1	AK120839.1	Os03g0101100	Palmitoyl protein thioesterase containing protein, expressed	1	25	0	196	220	100	124	25	50.1	4e-05	Oryza sativa Japonica Group Os03g0101100 (Os03g0101100) mRNA, complete cds
AB109216.1|	NM_001049505.2	-	Os01g0347600	Papain family cysteine protease containing protein, expressed	0.929	51	0	1016	1066	1106	1156	31	61.9	2e-08	Oryza sativa Japonica Group Os01g0347600 (Os01g0347600) mRNA, complete cds
BJ302512.1|BJ302512	NM_001048779.1	AP002486.1	Os01g0186200	PAS domain S-box family protein, expressed	0.85	622	0	30	651	613	1234	250	496	1e-139	Oryza sativa Japonica Group Os01g0186200 (Os01g0186200) mRNA, complete cds
BE412340.1|BE412340	NM_001068577.1	AK101432.1	Os08g0476900	Patatin-like phospholipase family protein, expressed	0.85	275	3	43	315	554	827	91	180	2e-44	Oryza sativa Japonica Group Os08g0476900 (Os08g0476900) mRNA, complete cds
CD878085.1|CD878085	NM_001068577.1	AK101432.1	Os08g0476900	Patatin-like phospholipase family protein, expressed	0.921	214	0	415	628	1053	1266	146	289	3e-77	Oryza sativa Japonica Group Os08g0476900 (Os08g0476900) mRNA, complete cds
CK196976.1|CK196976	NM_001068579.2	AP003917.3	Os08g0477500	Patatin-like phospholipase family protein, expressed	0.845	74	0	426	499	1934	2007	22	44.1	0.004	Oryza sativa Japonica Group Os08g0477500 (Os08g0477500) mRNA, complete cds
BQ238347.1|BQ238347	NM_001051493.1	AK073077.1	Os01g0874700	Patellin-5, putative, expressed	0.888	128	0	419	546	1953	2080	44	87.7	2e-16	Oryza sativa Japonica Group Os01g0874700 (Os01g0874700) mRNA, complete cds
BM136002.1|BM136002	NM_001049624.1	AP003853.3	Os01g0382000	Pathogenesis-related protein PRB1-3 precursor, putative, expressed	0.887	221	0	104	324	316	536	122	242	5e-63	Oryza sativa Japonica Group Os01g0382000 (Os01g0382000) mRNA, complete cds
AF384143.1|	NM_001049626.1	AK121108.1	Os01g0382400	Pathogenesis-related protein PRMS precursor, putative, expressed	0.837	392	0	134	525	120	511	136	270	3e-71	Oryza sativa Japonica Group Os01g0382400 (Os01g0382400) mRNA, complete cds
CA615176.1|CA615176	NM_001048511.1	-	Os01g0139200	PB1 domain containing protein, expressed	1	21	0	7	27	2050	2070	21	42.1	0.004	Oryza sativa Japonica Group Os01g0139200 (Os01g0139200) mRNA, complete cds
CA670487.1|CA670487	NM_001048511.1	-	Os01g0139200	PB1 domain containing protein, expressed	0.886	70	2	150	219	2427	2494	30	60	3e-08	Oryza sativa Japonica Group Os01g0139200 (Os01g0139200) mRNA, complete cds
BJ274073.1|BJ274073	NM_001059429.1	AK064788.1	Os04g0444600	PCI domain containing protein, expressed	0.875	520	0	178	697	885	1404	260	515	1e-145	Oryza sativa Japonica Group Os04g0444600 (Os04g0444600) mRNA, complete cds
CA680971.1|CA680971	NM_001059429.1	AK064788.1	Os04g0444600	PCI domain containing protein, expressed	0.9	204	0	1	204	1203	1406	116	230	2e-59	Oryza sativa Japonica Group Os04g0444600 (Os04g0444600) mRNA, complete cds
CA596667.1|CA596667	NM_001073407.1	AP008218.2	Os12g0512700	PDR-like ABC transporter, putative, expressed	1	18	0	105	122	85	102	18	36.2	0.35	Oryza sativa Japonica Group Os12g0512700 (Os12g0512700) mRNA, partial cds
AJ613239.1|AJ613239	NM_001070527.1	AK062604.1	Os09g0571200	Pectinesterase family protein, expressed	0.935	31	0	133	163	842	872	23	46.1	0.0004	Oryza sativa Japonica Group Os09g0571200 (Os09g0571200) mRNA, complete cds
CA702630.1|CA702630	NM_001070527.1	AK062604.1	Os09g0571200	Pectinesterase family protein, expressed	0.889	54	0	42	95	779	832	30	60	2e-08	Oryza sativa Japonica Group Os09g0571200 (Os09g0571200) mRNA, complete cds
CA731559.1|CA731559	NM_001073571.1	DP000011.2	Os12g0563700	Pectinesterase family protein, expressed	0.926	27	0	299	325	94	120	19	38.2	0.13	Oryza sativa Japonica Group Os12g0563700 (Os12g0563700) mRNA, complete cds
BQ609252.1|BQ609252	NM_001065088.1	AK069642.1	Os06g0711800	pectinesterase inhibitor domain containing protein, expressed	0.905	189	0	373	561	399	587	109	216	3e-55	Oryza sativa Japonica Group Os06g0711800 (Os06g0711800) mRNA, complete cds
BJ302042.1|BJ302042	NM_001052560.1	AP004113.3	Os02g0170000	pentatricopeptide, putative, expressed	1	19	0	257	275	1947	1965	19	38.2	0.1	Oryza sativa Japonica Group Os02g0170000 (Os02g0170000) mRNA, complete cds
CA595722.1|CA595722	NM_001055589.1	DP000009.2	Os03g0162900	pentatricopeptide, putative, expressed	1	18	0	293	310	1248	1265	18	36.2	0.33	Oryza sativa Japonica Group Os03g0162900 (Os03g0162900) mRNA, complete cds
BJ310376.1|BJ310376	NM_001070786.1	AP008216.2	Os10g0181200	pentatricopeptide, putative, expressed	0.958	24	0	142	165	2216	2239	20	40.1	0.041	Oryza sativa Japonica Group Os10g0181200 (Os10g0181200) mRNA, partial cds
CA650261.1|CA650261	NM_001070786.1	AP008216.2	Os10g0181200	pentatricopeptide, putative, expressed	0.96	25	0	130	154	2215	2239	21	42.1	0.003	Oryza sativa Japonica Group Os10g0181200 (Os10g0181200) mRNA, partial cds
CK153172.1|CK153172	NM_001069057.1	AP008214.2	Os08g0562700	Peptidase family M1 containing protein, expressed	0.879	474	6	344	814	2453	2923	210	416	1e-115	Oryza sativa Japonica Group Os08g0562700 (Os08g0562700) mRNA, complete cds
CA722147.1|CA722147	NM_001065829.1	AP008213.2	Os07g0249800	Peptidase family M20/M25/M40 containing protein, expressed	0.96	25	0	361	385	723	747	21	42.1	0.009	Oryza sativa Japonica Group Os07g0249800 (Os07g0249800) mRNA, partial cds
CD453390.1|CD453390	NM_001065829.1	AP008213.2	Os07g0249800	Peptidase family M20/M25/M40 containing protein, expressed	0.864	66	0	593	658	509	574	30	60	5e-08	Oryza sativa Japonica Group Os07g0249800 (Os07g0249800) mRNA, partial cds
BJ238729.1|BJ238729	NM_001055147.1	AP004043.3	Os02g0830100	Peptidase family M3 containing protein, expressed	0.868	53	0	297	349	450	502	25	50.1	4e-05	Oryza sativa Japonica Group Os02g0830100 (Os02g0830100) mRNA, complete cds
CA659913.1|CA659913	NM_001064839.1	AP003628.3	Os06g0665500	peptidase M20/M25/M40 family protein, putative, expressed	0.888	224	0	1	224	909	1132	124	246	2e-64	Oryza sativa Japonica Group Os06g0665500 (Os06g0665500) mRNA, complete cds
BT009293.1|	NM_001064155.1	AP008212.2	Os06g0472000	Peptide methionine sulfoxide reductase msrB, putative, expressed	0.84	362	0	188	549	256	617	130	258	1e-67	Oryza sativa Japonica Group Os06g0472000 (Os06g0472000) mRNA, complete cds
CA657822.1|CA657822	NM_001064155.1	AP008212.2	Os06g0472000	Peptide methionine sulfoxide reductase msrB, putative, expressed	0.855	179	0	182	360	256	434	78	155	8e-37	Oryza sativa Japonica Group Os06g0472000 (Os06g0472000) mRNA, complete cds
BJ288172.1|BJ288172	NM_001065070.1	AK072490.1	Os06g0708500	Peptidyl-prolyl cis-trans isomerase 1, putative, expressed	0.904	49	0	313	361	480	528	29	58	2e-07	Oryza sativa Japonica Group Os06g0708500 (Os06g0708500) mRNA, complete cds
AY217751.1|	NM_001060927.1	AK061557.1	Os05g0103200	peptidyl-prolyl cis-trans isomerase, cyclophilin-type family protein, expressed	0.879	574	0	197	770	268	841	286	567	1e-160	Oryza sativa Japonica Group Os05g0103200 (Os05g0103200) mRNA, complete cds
CA691968.1|CA691968	NM_001052252.1	AK061894.1	Os02g0121300	Peptidyl-prolyl cis-trans isomerase, putative, expressed	0.866	199	1	124	321	105	303	89	176	2e-43	Oryza sativa Japonica Group Os02g0121300 (Os02g0121300) mRNA, complete cds
CA605229.1|CA605229	NM_001060637.1	AK071125.1	Os04g0652900	Peptidyl-tRNA hydrolase 2, mitochondrial precursor, putative, expressed	0.848	299	2	1	297	370	668	111	220	2e-56	Oryza sativa Japonica Group Os04g0652900 (Os04g0652900) mRNA, complete cds
BJ321491.1|BJ321491	NM_001058280.1	AC093018.4	Os03g0823800	Permease I, putative, expressed	0.885	460	0	220	679	1321	1780	240	476	1e-133	Oryza sativa Japonica Group Os03g0823800 (Os03g0823800) mRNA, complete cds
CD454043.1|CD454043	NM_001064985.1	AK064918.1	Os06g0695500	Peroxidase 16 precursor, putative, expressed	0.91	390	3	338	724	778	1167	236	468	1e-131	Oryza sativa Japonica Group Os06g0695500 (Os06g0695500) mRNA, complete cds
CA638066.1|CA638066	NM_001064357.1	AP004731.3	Os06g0547400	Peroxidase 52 precursor, putative, expressed	0.833	162	0	5	166	902	1063	54	107	1e-22	Oryza sativa Japonica Group Os06g0547400 (Os06g0547400) mRNA, complete cds
BJ318556.1|BJ318556	NM_001049238.1	AK060365.1	Os01g0270300	Peroxidase family protein, expressed	0.874	204	0	213	416	1105	1308	96	190	1e-47	Oryza sativa Japonica Group Os01g0270300 (Os01g0270300) mRNA, complete cds
BJ270611.1|BJ270611	NM_001060877.1	AP008210.2	Os04g0688600	Peroxidase family protein, expressed	0.907	43	3	36	78	942	981	25	50.1	3e-05	Oryza sativa Japonica Group Os04g0688600 (Os04g0688600) mRNA, complete cds
CD454681.1|CD454681	NM_001071707.1	AC092697.6	Os10g0536700	Peroxidase family protein, expressed	0.887	327	9	322	639	837	1163	133	264	2e-69	Oryza sativa Japonica Group Os10g0536700 (Os10g0536700) mRNA, complete cds
CA598570.1|CA598570	NM_001057521.1	AC097368.3	Os03g0699200	Pescadillo N-terminus family protein, expressed	0.848	342	1	1	342	968	1308	130	258	8e-68	Oryza sativa Japonica Group Os03g0699200 (Os03g0699200) mRNA, complete cds
CK195701.1|CK195701	NM_001061610.1	AK111642.1	Os05g0275700	Pex2/Pex12 amino terminal region family protein, expressed	0.846	247	0	528	774	1069	1315	95	188	1e-46	Oryza sativa Japonica Group Os05g0275700 (Os05g0275700) mRNA, complete cds
BQ165939.1|BQ165939	NM_001054338.1	AP004118.4	Os02g0693700	P-glycoprotein, putative, expressed	0.931	218	0	385	602	3608	3825	158	313	2e-84	Oryza sativa Japonica Group Os02g0693700 (Os02g0693700) mRNA, complete cds
CA606068.1|CA606068	NM_001054134.1	AK069478.1	Os02g0652300	phagocytosis and cell motility protein ELMO1, putative, expressed	1	17	0	69	85	87	103	17	34.2	1	Oryza sativa Japonica Group Os02g0652300 (Os02g0652300) mRNA, complete cds
BJ317384.1|BJ317384	NM_001056504.1	DP000009.2	Os03g0322800	phagocytosis and cell motility protein ELMO1, putative, expressed	0.854	370	0	334	703	496	865	166	329	3e-89	Oryza sativa Japonica Group Os03g0322800 (Os03g0322800) mRNA, complete cds
CD911737.1|CD911737	NM_001060698.2	AK103509.1	Os04g0663300	PHD finger-like domain protein 5A, putative, expressed	0.853	341	0	116	456	163	503	141	280	2e-74	Oryza sativa Japonica Group Os04g0663300 (Os04g0663300) mRNA, complete cds
CA610656.1|CA610656	NM_001063062.1	AP008212.2	Os06g0101000	PHD-finger family protein, expressed	0.841	386	4	4	387	2579	2962	118	234	1e-60	Oryza sativa Japonica Group Os06g0101000 (Os06g0101000) mRNA, partial cds
CA742645.1|CA742645	NM_001063062.1	AP008212.2	Os06g0101000	PHD-finger family protein, expressed	1	20	0	152	171	3530	3549	20	40.1	0.038	Oryza sativa Japonica Group Os06g0101000 (Os06g0101000) mRNA, partial cds
CA735373.1|CA735373	NM_001067246.1	AP004316.4	Os07g0690300	PHD-finger family protein, expressed	0.867	218	0	144	361	2577	2794	102	202	4e-51	Oryza sativa Japonica Group Os07g0690300 (Os07g0690300) mRNA, complete cds
CK153084.1|CK153084	NM_001062832.1	AK101679.1	Os05g0558900	phenylalanyl-tRNA synthetase beta chain, putative, expressed	0.855	435	3	327	761	1438	1869	181	359	5e-98	Oryza sativa Japonica Group Os05g0558900 (Os05g0558900) mRNA, complete cds
BJ274097.1|BJ274097	NM_001073459.1	DP000011.2	Os12g0533800	phenylalanyl-tRNA synthetase class IIc family protein, putative, expressed	1	20	0	117	136	1505	1524	20	40.1	0.043	Oryza sativa Japonica Group Os12g0533800 (Os12g0533800) mRNA, complete cds
CK215979.1|CK215979	NM_001054706.1	AP004814.3	Os02g0757100	phosphate-induced protein 1, putative, expressed	0.896	541	0	201	741	458	998	309	613	1e-174	Oryza sativa Japonica Group Os02g0757100 (Os02g0757100) mRNA, complete cds
BE492044.1|BE492044	NM_001053126.1	AP004168.3	Os02g0290500	phosphatidylinositol 3- and 4-kinase family protein, putative, expressed	1	17	0	338	354	2401	2417	17	34.2	2.1	Oryza sativa Japonica Group Os02g0290500 (Os02g0290500) mRNA, complete cds
CA658435.1|CA658435	NM_001060732.1	AP008210.2	Os04g0668700	phosphatidylinositol 3- and 4-kinase family protein, putative, expressed	0.853	232	2	1	232	1122	1351	95	188	5e-47	Oryza sativa Japonica Group Os04g0668700 (Os04g0668700) mRNA, complete cds
CA662716.1|CA662716	NM_001062744.1	AK066240.1	Os05g0545000	phosphatidylinositol transfer-like protein III, putative, expressed	0.963	27	0	85	111	1455	1481	23	46.1	0.0004	Oryza sativa Japonica Group Os05g0545000 (Os05g0545000) mRNA, complete cds
CA699889.1|CA699889	NM_001057540.1	-	Os03g0701800	Phosphatidylinositol-4-phosphate 5-kinase 1 precursor, putative, expressed	0.889	289	1	4	292	1441	1728	161	319	2e-86	Oryza sativa Japonica Group Os03g0701800 (Os03g0701800) mRNA, complete cds
BJ228724.1|BJ228724	NM_001060898.1	AP008210.2	Os04g0691900	Phosphatidylinositol-4-phosphate 5-Kinase family protein, expressed	1	18	0	506	523	2404	2421	18	36.2	0.73	Oryza sativa Japonica Group Os04g0691900 (Os04g0691900) mRNA, complete cds
CA602037.1|CA602037	NM_001059856.1	AP008210.2	Os04g0517500	phosphoenolpyruvate carboxylase kinase 4, putative, expressed	0.972	36	0	15	50	833	868	32	63.9	2e-09	Oryza sativa Japonica Group Os04g0517500 (Os04g0517500) mRNA, complete cds
CK207653.1|CK207653	NM_001062766.2	-	Os05g0548900	Phosphoethanolamine N-methyltransferase, putative, expressed	0.839	521	0	304	824	51	571	185	367	1e-100	Oryza sativa Japonica Group Os05g0548900 (Os05g0548900) mRNA, partial cds
CA661266.1|CA661266	NM_001048808.1	AP002743.1	Os01g0191700	Phosphofructokinase family protein, expressed	0.916	410	6	8	411	1013	1422	231	458	1e-128	Oryza sativa Japonica Group Os01g0191700 (Os01g0191700) mRNA, complete cds
CA593592.1|CA593592	NM_001058529.2	-	Os04g0102500	phosphoglycerate mutase, putative, expressed	0.931	69	0	173	241	303	371	45	89.7	5e-17	Oryza sativa Japonica Group Os04g0102500 (Os04g0102500) mRNA, complete cds
CA610797.1|CA610797	NM_001058529.2	-	Os04g0102500	phosphoglycerate mutase, putative, expressed	0.963	25	0	69	93	1744	1768	25	50.1	5e-05	Oryza sativa Japonica Group Os04g0102500 (Os04g0102500) mRNA, complete cds
CA614952.1|CA614952	NM_001058529.2	-	Os04g0102500	phosphoglycerate mutase, putative, expressed	0.867	98	1	262	359	2528	2624	46	91.7	1e-17	Oryza sativa Japonica Group Os04g0102500 (Os04g0102500) mRNA, complete cds
CK205365.1|CK205365	NM_001058529.2	-	Os04g0102500	phosphoglycerate mutase, putative, expressed	0.849	160	0	516	675	2528	2687	60	119	9e-26	Oryza sativa Japonica Group Os04g0102500 (Os04g0102500) mRNA, complete cds
BJ302885.1|BJ302885	NM_001057569.1	AK105828.1	Os03g0708000	Phospholipase A2, putative, expressed	0.89	219	0	2	220	650	868	123	244	1e-63	Oryza sativa Japonica Group Os03g0708000 (Os03g0708000) mRNA, complete cds
CA678194.1|CA678194	NM_001063541.2	-	Os06g0185900	Phospholipid hydroperoxide glutathione peroxidase, chloroplast precursor, putative, expressed	0.889	392	5	1	389	128	517	193	383	1e-105	Oryza sativa Japonica Group Os06g0185900 (Os06g0185900) mRNA, partial cds
CD863771.1|CD863771	NM_001063541.2	-	Os06g0185900	Phospholipid hydroperoxide glutathione peroxidase, chloroplast precursor, putative, expressed	0.898	137	0	57	193	381	517	81	161	1e-38	Oryza sativa Japonica Group Os06g0185900 (Os06g0185900) mRNA, partial cds
BQ162745.1|BQ162745	NM_001064206.1	AP008212.2	Os06g0488600	Phospholipid-transporting ATPase 9, putative, expressed	1	19	0	59	77	908	926	19	38.2	0.12	Oryza sativa Japonica Group Os06g0488600 (Os06g0488600) mRNA, partial cds
CA692455.1|CA692455	NM_001067705.1	AK106101.1	Os08g0191200	Phosphoribosylamine-glycine ligase, chloroplast precursor, putative, expressed	0.823	215	0	12	226	1698	1912	63	125	7e-28	Oryza sativa Japonica Group Os08g0191200 (Os08g0191200) mRNA, complete cds
CK207604.1|CK207604	NM_001067705.1	AK106101.1	Os08g0191200	Phosphoribosylamine-glycine ligase, chloroplast precursor, putative, expressed	0.836	519	2	377	895	1399	1915	171	339	6e-92	Oryza sativa Japonica Group Os08g0191200 (Os08g0191200) mRNA, complete cds
CA735164.1|CA735164	NM_001051574.1	AP008207.2	Os01g0888500	phosphoribosylformylglycinamidine synthase, chloroplast precursor, putative, expressed	0.901	81	0	21	101	2298	2378	49	97.6	2e-19	Oryza sativa Japonica Group Os01g0888500 (Os01g0888500) mRNA, partial cds
CD453902.1|CD453902	NM_001064919.1	AY623907.1	Os06g0682900	phosphosulfolactate synthase-related protein, putative, expressed	0.858	344	0	359	702	572	915	140	278	1e-73	Oryza sativa Japonica Group Os06g0682900 (Os06g0682900) mRNA, complete cds
BQ802108.1|BQ802108	NM_001049831.1	-	Os01g0549500	phox domain-containing protein, putative, expressed	1	18	0	199	216	1660	1677	18	36.2	0.25	Oryza sativa Japonica Group Os01g0549500 (Os01g0549500) mRNA, complete cds
CA699851.1|CA699851	NM_001065182.1	AK070716.1	Os06g0729000	Phytoene synthase, chloroplast precursor, putative, expressed	1	22	0	222	243	196	217	22	44.1	0.002	Oryza sativa Japonica Group Os06g0729000 (Os06g0729000) mRNA, complete cds
BJ210190.1|BJ210190	NM_001072288.1	AK063900.1	Os11g0149400	Phytosulfokines 2 precursor, putative, expressed	0.962	37	0	182	218	446	482	29	58	2e-07	Oryza sativa Japonica Group Os11g0149400 (Os11g0149400) mRNA, complete cds
BQ170308.1|BQ170308	NM_001060406.1	AP008210.2	Os04g0615700	Piwi domain containing protein, expressed	1	26	0	282	307	113	138	26	52	9e-06	Oryza sativa Japonica Group Os04g0615700 (Os04g0615700) mRNA, complete cds
BQ161719.1|BQ161719	NM_001052605.1	AP004838.3	Os02g0177700	plant integral membrane protein TIGR01569 containing protein, expressed	0.907	54	0	503	556	463	516	34	67.9	2e-10	Oryza sativa Japonica Group Os02g0177700 (Os02g0177700) mRNA, complete cds
BJ291456.1|BJ291456	NM_001061933.1	AK102039.1	Os05g0381400	plasma membrane associated protein, putative, expressed	0.914	70	0	20	89	425	494	46	91.7	1e-17	Oryza sativa Japonica Group Os05g0381400 (Os05g0381400) mRNA, complete cds
U80037.1|TAU80037	NM_001061933.1	AK102039.1	Os05g0381400	plasma membrane associated protein, putative, expressed	0.839	380	0	167	546	114	493	136	270	4e-71	Oryza sativa Japonica Group Os05g0381400 (Os05g0381400) mRNA, complete cds
BJ300061.1|BJ300061	NM_001066020.1	AK063592.1	Os07g0422100	plasma membrane associated protein, putative, expressed	0.818	198	0	451	648	282	479	58	115	9e-25	Oryza sativa Japonica Group Os07g0422100 (Os07g0422100) mRNA, complete cds
BQ841778.1|BQ841778	NM_001066020.1	AK063592.1	Os07g0422100	plasma membrane associated protein, putative, expressed	0.971	34	0	1	34	449	482	30	60	2e-08	Oryza sativa Japonica Group Os07g0422100 (Os07g0422100) mRNA, complete cds
BJ238458.1|BJ238458	NM_001057482.1	AC097277.6	Os03g0689300	Plasma membrane ATPase 3, putative, expressed	0.886	387	0	261	647	2765	3151	211	418	1e-116	Oryza sativa Japonica Group Os03g0689300 (Os03g0689300) mRNA, complete cds
BQ904582.1|BQ904582	NM_001069295.1	AK104715.1	Os09g0279500	Plastid-specific 30S ribosomal protein 2, chloroplast precursor, putative, expressed	0.813	225	0	1	225	603	827	87	180	2e-44	Oryza sativa Japonica Group Os09g0279500 (Os09g0279500) mRNA, complete cds
AJ613025.1|AJ613025	NM_001055283.1	AP008209.2	Os03g0115000	Plastocyanin-like domain containing protein, expressed	0.856	146	0	49	194	243	388	62	123	3e-27	Oryza sativa Japonica Group Os03g0115000 (Os03g0115000) mRNA, partial cds
CK213085.1|CK213085	NM_001055283.1	AP008209.2	Os03g0115000	Plastocyanin-like domain containing protein, expressed	0.842	146	0	373	518	243	388	54	107	4e-22	Oryza sativa Japonica Group Os03g0115000 (Os03g0115000) mRNA, partial cds
CA669389.1|CA669389	NM_001064911.1	AK107980.1	Os06g0681200	Plastocyanin-like domain containing protein, expressed	1	28	0	121	148	890	917	28	56	4e-07	Oryza sativa Japonica Group Os06g0681200 (Os06g0681200) mRNA, complete cds
AF031195.1|	NM_001070535.1	AK063784.1	Os09g0572700	Plastocyanin-like domain containing protein, expressed	0.869	114	0	346	459	371	484	46	91.7	2e-17	Oryza sativa Japonica Group Os09g0572700 (Os09g0572700) mRNA, complete cds
BJ303468.1|BJ303468	NM_001058475.1	AP008209.2	Os03g0854800	Poly polymerase catalytic domain containing protein, expressed	0.823	175	0	40	214	835	1009	51	101	1e-20	Oryza sativa Japonica Group Os03g0854800 (Os03g0854800) mRNA, partial cds
CA611155.1|CA611155	NM_001058475.1	AP008209.2	Os03g0854800	Poly polymerase catalytic domain containing protein, expressed	0.933	60	1	267	326	1570	1628	40	79.8	5e-14	Oryza sativa Japonica Group Os03g0854800 (Os03g0854800) mRNA, partial cds
CA734729.1|CA734729	NM_001058475.1	AP008209.2	Os03g0854800	Poly polymerase catalytic domain containing protein, expressed	0.853	95	0	1	95	2029	2123	39	77.8	2e-13	Oryza sativa Japonica Group Os03g0854800 (Os03g0854800) mRNA, partial cds
CA642651.1|CA642651	NM_001054709.1	AP004814.3	Os02g0757900	Polyadenylate-binding protein 2, putative, expressed	1	17	0	77	93	331	347	17	34.2	1.3	Oryza sativa Japonica Group Os02g0757900 (Os02g0757900) mRNA, complete cds
BQ170792.1|BQ170792	NM_001062734.1	AC098833.2	Os05g0542900	Polygalacturonase family protein, expressed	0.879	52	0	381	432	1086	1137	32	63.9	2e-09	Oryza sativa Japonica Group Os05g0542900 (Os05g0542900) mRNA, complete cds
BJ291458.1|BJ291458	NM_001052515.1	AK101547.1	Os02g0161900	polyubiquitin containing 7 ubiquitin monomers, putative, expressed	0.894	233	0	43	275	77	309	133	264	1e-69	Oryza sativa Japonica Group Os02g0161900 (Os02g0161900) mRNA, complete cds
BQ483620.1|BQ483620	NM_001064913.1	AK101547.1	Os06g0681400	polyubiquitin containing 7 ubiquitin monomers, putative, expressed	0.873	533	0	62	594	739	1271	261	517	1e-146	Oryza sativa Japonica Group Os06g0681400 (Os06g0681400) mRNA, complete cds
CA703102.1|CA703102	NM_001064913.1	AK101547.1	Os06g0681400	polyubiquitin containing 7 ubiquitin monomers, putative, expressed	0.982	55	0	1	55	340	394	51	101	1e-20	Oryza sativa Japonica Group Os06g0681400 (Os06g0681400) mRNA, complete cds
CA605870.1|CA605870	NM_001060661.1	AF480497.1	Os04g0658000	Possible apospory-associated protein C, putative, expressed	0.859	235	2	1	234	1132	1365	91	180	2e-44	Oryza sativa Japonica Group Os04g0658000 (Os04g0658000) mRNA, complete cds
BJ321061.1|BJ321061	NM_001055791.1	AK068949.1	Os03g0195200	Possible metal-binding domain in RNase L inhibitor, RLI family protein, expressed	0.854	555	3	199	753	481	1032	229	454	1e-126	Oryza sativa Japonica Group Os03g0195200 (Os03g0195200) mRNA, complete cds
CD916479.1|CD916479	NM_001055791.1	AK068949.1	Os03g0195200	Possible metal-binding domain in RNase L inhibitor, RLI family protein, expressed	0.867	391	0	320	710	599	989	183	363	3e-99	Oryza sativa Japonica Group Os03g0195200 (Os03g0195200) mRNA, complete cds
CA690208.1|CA690208	NM_001073909.1	DP000011.2	Os12g0638200	POT family protein, expressed	1	19	0	218	236	1659	1677	19	38.2	0.14	Oryza sativa Japonica Group Os12g0638200 (Os12g0638200) mRNA, complete cds
CD900024.1|CD900024	NM_001050248.1	AP008207.2	Os01g0648000	Potassium channel AKT6, putative, expressed	1	22	0	124	145	55	76	22	44.1	0.003	Oryza sativa Japonica Group Os01g0648000 (Os01g0648000) mRNA, complete cds
BJ298001.1|BJ298001	NM_001068282.1	AK061260.1	Os08g0398800	pre-mrna cleavage factor, putative, expressed	0.859	78	0	342	419	696	773	35	69.9	3e-11	Oryza sativa Japonica Group Os08g0398800 (Os08g0398800) mRNA, complete cds
CA700272.1|CA700272	NM_001061858.1	AP008211.2	Os05g0364600	Pre-mRNA splicing factor SF2, putative, expressed	0.879	297	0	6	302	329	625	153	303	1e-81	Oryza sativa Japonica Group Os05g0364600 (Os05g0364600) mRNA, complete cds
CK208308.1|CK208308	NM_001059251.1	AP008210.2	Os04g0406600	prephenate dehydratase family protein, expressed	0.903	674	1	236	908	743	1416	406	805	0	Oryza sativa Japonica Group Os04g0406600 (Os04g0406600) mRNA, complete cds
CA716652.1|CA716652	NM_001074113.1	-	Os11g0240600	PrMC3, putative, expressed	1	20	0	9	28	264	283	20	40.1	0.028	Oryza sativa Japonica Group Os11g0240600 (Os11g0240600) mRNA, complete cds
AL828352.1|AL828352	NM_001070883.1	AK100089.1	Os10g0323600	Profilin A, putative, expressed	1	18	0	161	178	639	656	18	36.2	0.39	Oryza sativa Japonica Group Os10g0323600 (Os10g0323600) mRNA, complete cds
BJ214726.1|BJ214726	NM_001056975.1	AC147803.2	Os03g0436400	progesterone 5-beta-reductase, putative, expressed	0.793	502	0	183	684	883	1384	86	170	2e-41	Oryza sativa Japonica Group Os03g0436400 (Os03g0436400) mRNA, complete cds
BJ238999.1|BJ238999	NM_001071127.1	DP000086.1	Os10g0413500	prolyl 4-hydroxylase, putative, expressed	0.865	541	9	182	713	432	972	221	438	1e-122	Oryza sativa Japonica Group Os10g0413500 (Os10g0413500) mRNA, complete cds
CK201893.1|CK201893	NM_001050467.1	AP003450.3	Os01g0691100	Protease inhibitor/seed storage/LTP family protein, expressed	1	18	0	455	472	686	703	18	36.2	0.88	Oryza sativa Japonica Group Os01g0691100 (Os01g0691100) mRNA, complete cds
CK211740.1|CK211740	NM_001055613.1	AP008209.2	Os03g0167000	Protease inhibitor/seed storage/LTP family protein, expressed	0.866	435	0	337	771	126	560	191	379	1e-104	Oryza sativa Japonica Group Os03g0167000 (Os03g0167000) mRNA, partial cds
CK216790.1|CK216790	NM_001055613.1	AP008209.2	Os03g0167000	Protease inhibitor/seed storage/LTP family protein, expressed	0.883	358	0	249	606	98	455	190	377	1e-103	Oryza sativa Japonica Group Os03g0167000 (Os03g0167000) mRNA, partial cds
CA594527.1|CA594527	NM_001062379.2	AC144737.2	Os05g0477900	Protease inhibitor/seed storage/LTP family protein, expressed	0.891	89	0	145	233	116	204	41	81.8	1e-14	Oryza sativa Japonica Group Os05g0477900 (Os05g0477900) mRNA, complete cds
CK213940.1|CK213940	NM_001062379.2	AC144737.2	Os05g0477900	Protease inhibitor/seed storage/LTP family protein, expressed	0.891	89	0	467	555	116	204	41	81.8	2e-14	Oryza sativa Japonica Group Os05g0477900 (Os05g0477900) mRNA, complete cds
CK212193.1|CK212193	NM_001066867.1	AP004009.3	Os07g0625800	Protease inhibitor/seed storage/LTP family protein, expressed	0.963	27	0	227	253	724	750	23	46.1	0.001	Oryza sativa Japonica Group Os07g0625800 (Os07g0625800) mRNA, complete cds
BE429212.1|BE429212	NM_001067463.1	AK063493.1	Os08g0131200	Protease inhibitor/seed storage/LTP family protein, expressed	1	19	0	107	125	480	498	19	38.2	0.084	Oryza sativa Japonica Group Os08g0131200 (Os08g0131200) mRNA, complete cds
CA660539.1|CA660539	NM_001068878.1	AK067802.1	Os08g0532800	Protease inhibitor/seed storage/LTP family protein, expressed	0.855	83	0	166	248	169	251	36	71.9	1e-11	Oryza sativa Japonica Group Os08g0532800 (Os08g0532800) mRNA, complete cds
CD454714.1|CD454714	NM_001066796.1	AB032062.1	Os07g0614100	Proteasome subunit alpha type 6, putative, expressed	0.862	87	0	351	437	1109	1195	39	77.8	1e-13	Oryza sativa Japonica Group Os07g0614100 (Os07g0614100) mRNA, complete cds
AJ612793.1|AJ612793	NM_001064711.1	AB026565.1	Os06g0643100	Proteasome subunit beta type 3, putative, expressed	0.906	266	0	23	288	442	707	166	329	3e-89	Oryza sativa Japonica Group Os06g0643100 (Os06g0643100) mRNA, complete cds
BJ221816.1|BJ221816	NM_001061369.1	AK103126.1	Os05g0187000	Proteasome subunit beta type 7 precursor, putative, expressed	0.883	605	0	171	775	445	1049	322	638	0	Oryza sativa Japonica Group Os05g0187000 (Os05g0187000) mRNA, complete cds
CA599873.1|CA599873	NM_001060349.1	AP008210.2	Os04g0608500	Proteasome/cyclosome repeat family protein, expressed	0.891	599	1	12	610	1021	1618	348	690	0	Oryza sativa Japonica Group Os04g0608500 (Os04g0608500) mRNA, partial cds
BQ801544.1|BQ801544	NM_001071451.1	AC146481.2	Os10g0489100	Protein arginine N-methyltransferase 6, putative, expressed	0.941	50	0	11	60	1183	1232	34	67.9	2e-10	Oryza sativa Japonica Group Os10g0489100 (Os10g0489100) mRNA, complete cds
CK157670.1|CK157670	NM_001067631.1	AP008214.2	Os08g0171100	Protein BABY BOOM 2, putative, expressed	0.872	121	0	734	854	8	128	49	97.6	3e-19	Oryza sativa Japonica Group Os08g0171100 (Os08g0171100) mRNA, partial cds
CA593775.1|CA593775	NM_001066776.1	AP006458.4	Os07g0608300	Protein bem46, putative, expressed	0.908	315	0	5	319	590	904	199	394	1e-109	Oryza sativa Japonica Group Os07g0608300 (Os07g0608300) mRNA, complete cds
[truncated: 444 more rows]
