# Supplementary material for: Transcriptome analysis during seed germination of elite Chinese bread wheat cultivar Jimai 20
Source: BMC Plant Biol. 2014 Jan 13;14:20. doi: 10.1186/1471-2229-14-20 (PMC3923396; doi:10.1186/1471-2229-14-20)
Supplement: Additional file 5: Table S6 — The significant pathways list of pathway-net. [file 1471-2229-14-20-S5.xls]

## Sheet: Table S6
Additional file 5: Table S6: Source and target pathways of the pathway-net. Degree means the number of relationships that one pathway has with other pathways. The value of degree represents their significance.
A	source_pathway	target_pathway		B	path_name	degree	indegree	outdegree
	Arginine and proline metabolism	Citrate cycle (TCA cycle)			Glycolysis / Gluconeogenesis	15	9	6
	Tyrosine metabolism	Pyruvate metabolism			Citrate cycle (TCA cycle)	10	7	3
	Tyrosine metabolism	Citrate cycle (TCA cycle)			Pyruvate metabolism	7	4	3
	Lysine degradation	Citrate cycle (TCA cycle)			Propanoate metabolism	5	2	3
	Ascorbate and aldarate metabolism	Citrate cycle (TCA cycle)			Fructose and mannose metabolism	4	2	2
	Ascorbate and aldarate metabolism	Fructose and mannose metabolism			Ascorbate and aldarate metabolism	4	2	2
	Galactose metabolism	Fructose and mannose metabolism			Galactose metabolism	3	1	2
	Galactose metabolism	Glycolysis / Gluconeogenesis			Starch and sucrose metabolism	3	1	2
	Pentose phosphate pathway	Glycolysis / Gluconeogenesis			Tyrosine metabolism	3	1	2
	Citrate cycle (TCA cycle)	Tyrosine metabolism			Pentose phosphate pathway	2	1	1
	Citrate cycle (TCA cycle)	Ascorbate and aldarate metabolism			Glycerophospholipid metabolism	2	0	2
	Citrate cycle (TCA cycle)	Glycolysis / Gluconeogenesis			Carbon fixation in photosynthetic organisms	2	1	1
	Starch and sucrose metabolism	Ascorbate and aldarate metabolism			Arginine and proline metabolism	1	0	1
	Starch and sucrose metabolism	Glycolysis / Gluconeogenesis			Lysine degradation	1	0	1
	Carbon fixation in photosynthetic organisms	Glycolysis / Gluconeogenesis
	Fructose and mannose metabolism	Galactose metabolism
	Fructose and mannose metabolism	Glycolysis / Gluconeogenesis
	Propanoate metabolism	Pyruvate metabolism
	Propanoate metabolism	Citrate cycle (TCA cycle)
	Propanoate metabolism	Glycolysis / Gluconeogenesis
	Glycerophospholipid metabolism	Pyruvate metabolism
	Glycerophospholipid metabolism	Glycolysis / Gluconeogenesis
	Glycolysis / Gluconeogenesis	Carbon fixation in photosynthetic organisms
	Glycolysis / Gluconeogenesis	Pyruvate metabolism
	Glycolysis / Gluconeogenesis	Pentose phosphate pathway
	Glycolysis / Gluconeogenesis	Propanoate metabolism
	Glycolysis / Gluconeogenesis	Citrate cycle (TCA cycle)
	Glycolysis / Gluconeogenesis	Starch and sucrose metabolism
	Pyruvate metabolism	Propanoate metabolism
	Pyruvate metabolism	Citrate cycle (TCA cycle)
	Pyruvate metabolism	Glycolysis / Gluconeogenesis
