# Supplementary material for: Transcriptome analysis during seed germination of elite Chinese bread wheat cultivar Jimai 20
Source: BMC Plant Biol. 2014 Jan 13;14:20. doi: 10.1186/1471-2229-14-20 (PMC3923396; doi:10.1186/1471-2229-14-20)
Supplement: Additional file 6: Table S7 — The complete list of co-expression genes. [file 1471-2229-14-20-S6.xls]

## Sheet: Table S7
Additional file 6: Table S7: The complete list of co-expression genes. A. the interaction between genes, the value of interaction represents the degree of co-expression; B. the attribute of each gene, the value of degree and k-core represents the signifacance of each gene.
A	Gene1	Gene2	interaction		B	Gene	Description	Clustering Coefficient	Degree	k-core	The corresponding rice genes after blast	The corresponding rice genes annotation after blast
	CD490513	CD908263	0.997315			CD490513	gb:CD490513 DB_XREF=gi:31417557 DB_XREF=WHE2955_D03_G05ZT CLONE=WHE2955_D03_G05 TID=Ta.25230.1 CNT=13 FEA=EST TIER=ConsEnd STK=0 UG=Ta.25230 UG_TITLE=Transcribed sequence with weak similarity to protein pir:S46188 (A.thaliana) S46188 embryonic abundant protein lea	0.65942	24	14	Os05g0349800	Embryonic abundant protein 1, putative
	CD921955	BJ291458	0.995874			CD452864	gb:CD452864 DB_XREF=gi:31367604 DB_XREF=WHE1134_G06_M12ZT CLONE=WHE1134_G06_M12 TID=Ta.9271.2 CNT=1 FEA=EST TIER=ConsEnd STK=0 UG=Ta.9271 UG_TITLE=Transcribed sequence with weak similarity to protein pir:T51157 (A.thaliana) T51157 hypothetical protein (imported) - Arabidopsis thaliana	0.630435	24	14	Os05g0594200	Vacuolar cation/proton exchanger 1b, putative, expressed
	BQ166486	CK208279	0.995455			CK208119	gb:CK208119 DB_XREF=gi:39570509 DB_XREF=FGAS019800 TID=TaAffx.19531.1 CNT=2 FEA=EST TIER=ConsEnd STK=0 NOTE=sequence(s) not in UniGene	0.65942	24	14	Os08g0547300	Cytochrome P450 78A3, putative, expressed
	CD490513	CK208279	0.994112			CD908263	gb:CD908263 DB_XREF=gi:32682587 DB_XREF=G468.109G09R010929 CLONE=G468109G09 TID=Ta.449.1 CNT=44 FEA=EST TIER=Stack STK=7 UG=Ta.449 UG_TITLE=Transcribed sequence with weak similarity to protein ref:NP_182137.1 (A.thaliana) putative desiccation related protein (Arabidopsis thaliana)	0.687747	23	14	Os05g0584200	Late embryogenesis abundant protein Lea14-A, putative, expressed
	BQ166486	CD490513	0.994062			CD875220	gb:CD875220 DB_XREF=gi:32559036 DB_XREF=AZO3.104J07R011123 CLONE=AZO3104J07 TID=TaAffx.4588.1 CNT=4 FEA=EST TIER=ConsEnd STK=0 NOTE=sequence(s) not in UniGene	0.664032	23	14	Os05g0407200	LEC14B protein, putative, expressed
	BJ297605	BQ804183	0.993997			BU099360	gb:BU099360 DB_XREF=gi:22547049 DB_XREF=WHE3306_E09_I18ZS CLONE=WHE3306_E09_I18 TID=Ta.14301.1 CNT=7 FEA=EST TIER=ConsEnd STK=0 UG=Ta.14301 UG_TITLE=Transcribed sequence with weak similarity to protein ref:NP_193893.1 (A.thaliana) putative protein (Arabidopsis thaliana)	0.608696	23	14	Os11g0186200	aldehyde dehydrogenase family protein, expressed
	BJ291786	BJ291458	0.9936			CA688294	gb:CA688294 DB_XREF=gi:25278858 DB_XREF=wlm96.pk039.n7 CLONE=wlm96.pk039.n7 TID=TaAffx.6309.1 CNT=1 FEA=EST TIER=ConsEnd STK=0 NOTE=sequence(s) not in UniGene	0.709957	22	14	Os03g0183000	AP2 domain containing protein, expressed
	CD908263	CA688294	0.9926			BQ166486	gb:BQ166486 DB_XREF=gi:20309932 DB_XREF=WHE0870_F07_L14ZT CLONE=WHE0870_F07_L14 TID=Ta.10762.1 CNT=5 FEA=EST TIER=ConsEnd STK=0 UG=Ta.10762 UG_TITLE=Transcribed sequence with weak similarity to protein ref:NP_568641.1 (A.thaliana) expressed protein (Arabidopsis thaliana)	0.727273	22	14	Os08g0390200	oxidoreductase, 2OG-Fe oxygenase family protein, expressed
	BQ839126	BQ246088	0.992581			CA632030	gb:CA632030 DB_XREF=gi:25210326 DB_XREF=wle1n.pk0050.e1 CLONE=wle1n.pk0050.e1 TID=Ta.28358.1 CNT=23 FEA=EST TIER=ConsEnd STK=0 UG=Ta.28358 UG_TITLE=Transcribed sequence with weak similarity to protein ref:NP_180918.1 (A.thaliana) putative cinnamoyl-CoA reductase (Arabidopsis thaliana)	0.718615	22	14	Os06g0623300	NAD dependent epimerase/dehydratase family protein, expressed
	CA712839	CA688294	0.992207			CK208279	gb:CK208279 DB_XREF=gi:39570669 DB_XREF=FGAS019979 TID=TaAffx.34778.1 CNT=9 FEA=EST TIER=ConsEnd STK=0 NOTE=sequence(s) not in UniGene	0.727273	22	14	Os02g0232000	HSF-type DNA-binding domain containing protein, expressed
	CD490513	CK208119	0.992062			CA651992	gb:CA651992 DB_XREF=gi:25230517 DB_XREF=wre1n.pk185.g8 CLONE=wre1n.pk185.g8 TID=Ta.10110.1 CNT=10 FEA=EST TIER=ConsEnd STK=0 UG=Ta.10110 UG_TITLE=Transcribed sequence with weak similarity to protein ref:NP_567666.1 (A.thaliana) Expressed protein (Arabidopsis thaliana)	0.709524	21	14	Os07g0671700	Histone-arginine methyltransferase CARM1, putative, expressed
	BJ291786	CD908263	0.991757			CA645831	gb:CA645831 DB_XREF=gi:25224127 DB_XREF=wre1n.pk0101.h7 CLONE=wre1n.pk0101.h7 TID=TaAffx.56718.1 CNT=1 FEA=EST TIER=ConsEnd STK=0 NOTE=sequence(s) not in UniGene	0.715789	20	14	Os04g0470700	amino acid transporter family protein, putative, expressed
	CD908263	CK208279	0.991664			CA712839	gb:CA712839 DB_XREF=gi:25434632 DB_XREF=wdk3c.pk015.c12 CLONE=wdk3c.pk015.c12 TID=Ta.14610.1 CNT=7 FEA=EST TIER=ConsEnd STK=0 UG=Ta.14610 UG_TITLE=Transcribed sequence with weak similarity to protein ref:NP_192902.1 (A.thaliana) osmotin precursor (Arabidopsis thaliana)	0.752632	20	14	Os03g0663400	P21 protein, putative, expressed
	BJ291458	CK208119	0.991488			BJ293947	gb:BJ293947 DB_XREF=gi:20109334 DB_XREF=BJ293947 CLONE=whsl10b23 TID=Ta.5686.1 CNT=42 FEA=EST TIER=Stack STK=8 UG=Ta.5686 UG_TITLE=Transcribed sequence with weak similarity to protein pir:S48444 (S. cerevisiae) S48444 probable temperature shock-inducible protein YIL011w - yeast	0.778947	20	14	Os08g0531600	teosinte glume architecture 1, putative, expressed
	CK208279	CA688294	0.990897			CK216168	gb:CK216168 DB_XREF=gi:39622272 DB_XREF=FGAS028153 TID=Ta.9107.1 CNT=21 FEA=EST TIER=ConsEnd STK=0 UG=Ta.9107 UG_TITLE=Transcribed sequence with weak similarity to protein pir:JT0755 (A.thaliana) JT0755 ethylene-forming enzyme - Arabidopsis thaliana	0.754386	19	14	Os09g0451400	1-aminocyclopropane-1-carboxylate oxidase 1, putative, expressed
	CA712839	BJ293947	0.990177			CK211827	gb:CK211827 DB_XREF=gi:39617931 DB_XREF=FGAS023688 TID=TaAffx.40031.1 CNT=7 FEA=EST TIER=ConsEnd STK=0 NOTE=sequence(s) not in UniGene	0.830065	18	14	Os08g0546800	HSF-type DNA-binding domain containing protein, expressed
	CD908263	CK208119	0.98998			BJ291786	gb:BJ291786 DB_XREF=gi:23149999 DB_XREF=BJ291786 CLONE=whsl24l20 TID=Ta.23243.1 CNT=26 FEA=EST TIER=ConsEnd STK=0 UG=Ta.23243 UG_TITLE=Transcribed sequence with weak similarity to protein ref:NP_201441.1 (A.thaliana) P30185) (Arabidopsis thaliana)	0.779412	17	12	Os01g0702500	Dehydrin family protein, expressed
	CD921955	CA608693	0.989898			BJ291458	gb:BJ291458 DB_XREF=gi:20108242 DB_XREF=BJ291458 CLONE=whsl23e13 TID=Ta.4439.1 CNT=10 FEA=EST TIER=ConsEnd STK=0 UG=Ta.4439 UG_TITLE=Transcribed sequence with weak similarity to protein ref:NP_568397.1 (A.thaliana) polyubiquitin	0.8	16	12	Os02g0161900	polyubiquitin containing 7 ubiquitin monomers, putative, expressed
	BQ166486	CK208119	0.989581			CA698021	gb:CA698021 DB_XREF=gi:25419814 DB_XREF=wlk4.pk0023.g6 CLONE=wlk4.pk0023.g6 TID=Ta.21668.1 CNT=2 FEA=EST TIER=ConsEnd STK=0 UG=Ta.21668 UG_TITLE=Transcribed sequences	0.8	15	11	Os01g0742500	Leucine Rich Repeat family protein, expressed
	BJ293947	CK208279	0.989289			CD921955	gb:CD921955 DB_XREF=gi:32769719 DB_XREF=G750.100J05F010423 CLONE=G750100J05 TID=Ta.27970.1 CNT=1 FEA=EST TIER=ConsEnd STK=0 UG=Ta.27970 UG_TITLE=Transcribed sequence with moderate similarity to protein ref:NP_195570.1 (A.thaliana) farnesylated protein	0.838095	15	12	Os03g0156600	heavy metal-associated domain containing protein, expressed
	BU099360	BJ282439	0.989237			BJ297605	gb:BJ297605 DB_XREF=gi:20110893 DB_XREF=BJ297605 CLONE=whsl21b18 TID=Ta.10471.1 CNT=40 FEA=EST TIER=Stack STK=12 UG=Ta.10471 UG_TITLE=Transcribed sequence with weak similarity to protein sp:Q9LVI8 (A.thaliana) GLN1_ARATH Glutamine synthetase, cytosolic isozyme	0.705128	13	10	Os03g0712800	Glutamine synthetase root isozyme 2, putative, expressed
	BJ291786	CD490513	0.989219			BJ282439	gb:BJ282439 DB_XREF=gi:20103681 DB_XREF=BJ282439 CLONE=whr10j21 TID=Ta.9185.1 CNT=15 FEA=EST TIER=ConsEnd STK=1 UG=Ta.9185 UG_TITLE=Transcribed sequence with weak similarity to protein ref:NP_564488.1 (A.thaliana) expressed protein (Arabidopsis thaliana)	0.692308	13	10	Os08g0107500	Shwachman-Bodian-Diamond syndrome protein homolog, putative, expressed
	CD452864	CK211827	0.988937			CD453856	gb:CD453856 DB_XREF=gi:31369704 DB_XREF=WHE2158_H02_P04ZT CLONE=WHE2158_H02_P04 NOTE=Non-UniGene sequence merged into UniGene cluster TID=Ta.1648.1 CNT=4 FEA=EST TIER=ConsEnd STK=0 UG=Ta.1648 UG_TITLE=Transcribed sequence with moderate similarity to protein ref:NP_188447.1 (A.thaliana) chaperonin subunit, putative (Arabidopsis thaliana)	0.628205	13	10	Os02g0332200	T-complex protein 1, delta subunit, putative, expressed
	BJ291458	CD908263	0.988809			CD917325	gb:CD917325 DB_XREF=gi:32691649 DB_XREF=G608.104N23F010904 CLONE=G608104N23 TID=TaAffx.90384.1 CNT=6 FEA=EST TIER=ConsEnd STK=0 NOTE=sequence(s) not in UniGene	0.833333	12	10	Os03g0726200	inositol 1, 3, 4-trisphosphate 5/6-kinase, putative, expressed
	BJ297605	CD917325	0.988624			CD373830	gb:CD373830 DB_XREF=gi:31157972 DB_XREF=WHE2605_H06_O11ZT CLONE=WHE2605_H06_O11 TID=Ta.25482.1 CNT=3 FEA=EST TIER=ConsEnd STK=0 UG=Ta.25482 UG_TITLE=Transcribed sequence with moderate similarity to protein ref:NP_180569.1 (A.thaliana) putative Fe	0.772727	12	10	Os05g0164800	ZIP zinc/iron transport family protein, expressed
	CA651992	BJ293947	0.988619			BQ804183	gb:BQ804183 DB_XREF=gi:22028051 DB_XREF=WHE3551_D07_G13ZS CLONE=WHE3551_D07_G13 TID=Ta.10745.1 CNT=17 FEA=EST TIER=ConsEnd STK=0 UG=Ta.10745 UG_TITLE=Transcribed sequence with weak similarity to protein ref:NP_177215.1 (A.thaliana) putative alanine aminotransferase (Arabidopsis thaliana)	0.854545	11	10	Os09g0433900	Alanine aminotransferase 2, putative, expressed
	CA651992	CA645831	0.988607			BQ246088	gb:BQ246088 DB_XREF=gi:20441951 DB_XREF=TaE15016E01R CLONE=TaE15016E01R TID=Ta.14573.1 CNT=65 FEA=mRNA TIER=ConsEnd STK=0 UG=Ta.14573 UG_TITLE=Heat shock protein 16.9C (hsp16.9C) mRNA, 3 end	0.818182	11	9	Os01g0136200	16.9 kDa class I heat shock protein, putative, expressed
	BQ166486	CD908263	0.988449			CA694087	gb:CA694087 DB_XREF=gi:25415873 DB_XREF=wlmk4.pk0015.f6 CLONE=wlmk4.pk0015.f6 TID=TaAffx.107872.1 CNT=1 FEA=EST TIER=ConsEnd STK=0 NOTE=sequence(s) not in UniGene	0.888889	10	10	Os11g0701500	Xylanase inhibitor protein 2 precursor, putative, expressed
	CK208119	CK208279	0.988391			CA604679	gb:CA604679 DB_XREF=gi:25159841 DB_XREF=wr1.pk0043.d5 CLONE=wr1.pk0043.d5 TID=Ta.16323.1 CNT=1 FEA=EST TIER=ConsEnd STK=0 UG=Ta.16323 UG_TITLE=Transcribed sequence	0.888889	10	10	Os06g0651100	NAD dependent epimerase/dehydratase family protein, expressed
	CK208119	CD875220	0.988245			BQ839126	gb:BQ839126 DB_XREF=gi:22143448 DB_XREF=WHE3589_F07_L13ZS CLONE=WHE3589_F07_L13 TID=Ta.14247.1 CNT=15 FEA=EST TIER=ConsEnd STK=0 UG=Ta.14247 UG_TITLE=Transcribed sequence with weak similarity to protein sp:P25863 (A.thaliana) DHX1_ARATH Dehydrin Xero 1	0.822222	10	9	Os11g0453900	Dehydrin RAB 16D, putative, expressed
	CA712839	CD908263	0.988241			CA608693	gb:CA608693 DB_XREF=gi:25163855 DB_XREF=wr1.pk0093.f10 CLONE=wr1.pk0093.f10 TID=TaAffx.86422.1 CNT=1 FEA=EST TIER=ConsEnd STK=0 NOTE=sequence(s) not in UniGene	0.822222	10	9	Os03g0315400	Myb-like DNA-binding domain containing protein, expressed
	BU099360	CD452864	0.988204			CA620843	gb:CA620843 DB_XREF=gi:25199139 DB_XREF=wl1n.pk0069.f5 CLONE=wl1n.pk0069.f5 TID=Ta.9421.1 CNT=55 FEA=mRNA TIER=ConsEnd STK=0 UG=Ta.9421 UG_TITLE=Ocs-element binding factor 1 mRNA, partial cds	1	7	7	Os11g0497000	ubiquitin activating enzyme, putative, expressed
	BJ297605	BJ282439	0.988169			BJ294874	gb:BJ294874 DB_XREF=gi:20109707 DB_XREF=BJ294874 CLONE=whsl15p24 TID=TaAffx.91891.1 CNT=2 FEA=EST TIER=ConsEnd STK=1 NOTE=sequence(s) not in UniGene	0.5	4	3	Os05g0501300	Flavoprotein wrbA, putative, expressed
	CA651992	CD452864	0.98798			CN012317	gb:CN012317 DB_XREF=gi:45802349 DB_XREF=WHE3895_C11_E21ZS CLONE=WHE3895_C11_E21 TID=Ta.30921.1 CNT=18 FEA=EST TIER=ConsEnd STK=0 UG=Ta.30921 UG_TITLE=Transcribed sequence with weak similarity to protein ref:NP_177794.1 (A.thaliana) 12-oxophytodienoate reductase	0	4	2	Os06g0215600	12-oxophytodienoate reductase 2, putative, expressed
	BJ291786	CD921955	0.98766			CA649522	gb:CA649522 DB_XREF=gi:25227818 DB_XREF=wre1n.pk0140.c7 CLONE=wre1n.pk0140.c7 TID=Ta.14173.1 CNT=56 FEA=EST TIER=ConsEnd STK=0 UG=Ta.14173 UG_TITLE=Transcribed sequence with moderate similarity to protein ref:NP_172695.1 (A.thaliana) putative serinethreonine kinase (Arabidopsis thaliana)	0.333333	3	2	Os08g0117400	EF hand family protein, expressed
	BQ166486	CD452864	0.987118			CA502550	gb:CA502550 DB_XREF=gi:24993510 DB_XREF=WHE4048_H05_P10ZT CLONE=WHE4048_H05_P10 TID=Ta.15964.1 CNT=10 FEA=EST TIER=ConsEnd STK=0 UG=Ta.15964 UG_TITLE=Transcribed sequence with moderate similarity to protein ref:NP_190267.1 (A.thaliana) GTP-binding protein Rab11 (Arabidopsis thaliana)	0	3	2	Os01g0848700	Ras-related protein Rab11C, putative, expressed
	CA712839	CK208279	0.987041			CD453722	gb:CD453722 DB_XREF=gi:31368462 DB_XREF=WHE0844_H09_P18ZT CLONE=WHE0844_H09_P18 TID=Ta.23069.1 CNT=21 FEA=EST TIER=ConsEnd STK=2 UG=Ta.23069 UG_TITLE=Transcribed sequence with weak similarity to protein sp:Q38822 (A.thaliana) AXI3_ARATH Auxin-responsive protein IAA3	0	3	2	Os12g0601400	Auxin-induced protein 22D, putative, expressed
	BJ297605	BU099360	0.986987			BJ253228	gb:BJ253228 DB_XREF=gi:20078049 DB_XREF=BJ253228 CLONE=whf27o18 NOTE=Non-UniGene sequence merged into UniGene cluster TID=Ta.4207.2 CNT=2 FEA=EST TIER=ConsEnd STK=1 UG=Ta.4207 UG_TITLE=Transcribed sequence with weak similarity to protein ref:NP_565021.1 (A.thaliana) hypothetical protein (Arabidopsis thaliana)	0.333333	3	2	Os05g0419800	GDSL-motif lipase/hydrolase family protein, putative, expressed
	CA651992	CK211827	0.98696			CK153084	gb:CK153084 DB_XREF=gi:38972785 DB_XREF=FGAS031638 TID=Ta.2902.2 CNT=8 FEA=EST TIER=ConsEnd STK=0 UG=Ta.2902 UG_TITLE=Transcribed sequence with weak similarity to protein sp:Q9SGE9 (A.thaliana) SYFB_ARATH Probable phenylalanyl-tRNA synthetase beta chain	0.333333	3	2	Os05g0558900	phenylalanyl-tRNA synthetase beta chain, putative, expressed
	CD490513	BJ291458	0.986934			CA652856	gb:CA652856 DB_XREF=gi:25231381 DB_XREF=wre1n.pk165.a3 CLONE=wre1n.pk165.a3 TID=Ta.169.1 CNT=18 FEA=mRNA TIER=ConsEnd STK=0 UG=Ta.169 UG_TITLE=MRNA for germin-like protein 2b	0	2	1	Os08g0190100	Germin-like protein subfamily 1 member 11 precursor, putative, expressed
	CD452864	CK208279	0.986895			CK163798	gb:CK163798 DB_XREF=gi:38994398 DB_XREF=FGAS016432 TID=Ta.13337.1 CNT=6 FEA=EST TIER=ConsEnd STK=0 UG=Ta.13337 UG_TITLE=Transcribed sequence with weak similarity to protein ref:NP_200562.1 (A.thaliana) xyloglucan endotransglycosylase (Arabidopsis thaliana)	0	2	1	Os04g0604900	Glycosyl hydrolases family 16 protein, expressed
	BQ166486	CA632030	0.986814			CA485875	gb:CA485875 DB_XREF=gi:24979880 DB_XREF=WHE4324_C02_F04ZS CLONE=WHE4324_C02_F04 TID=Ta.14471.1 CNT=19 FEA=EST TIER=ConsEnd STK=0 UG=Ta.14471 UG_TITLE=Transcribed sequence with weak similarity to protein ref:NP_564996.1 (A.thaliana) expressed protein (Arabidopsis thaliana)	0	2	1	Os06g0254700	ABA-induced protein, putative, expressed
	CD490513	CA688294	0.986798			CA651217	gb:CA651217 DB_XREF=gi:25229742 DB_XREF=wre1n.pk180.b1 CLONE=wre1n.pk180.b1 TID=Ta.320.2 CNT=2 FEA=EST TIER=ConsEnd STK=1 UG=Ta.320 UG_TITLE=Transcribed sequence with weak similarity to protein ref:NP_193810.1 (A.thaliana) calcium-binding protein - like (Arabidopsis thaliana)	0	2	2	Os03g0331700	EF hand family protein, expressed
	BU099360	CD917325	0.986726			CD373723	gb:CD373723 DB_XREF=gi:31157865 DB_XREF=WHE0483-0486_O03_O03ZT CLONE=WHE0483-0486_O03_O03 TID=Ta.8601.1 CNT=5 FEA=EST TIER=ConsEnd STK=0 UG=Ta.8601 UG_TITLE=Transcribed sequence with weak similarity to protein ref:NP_174461.1 (A.thaliana) unknown protein (Arabidopsis thaliana)	1	2	2	Os07g0686100	bZIP transcription factor family protein, expressed
	BJ291786	CA688294	0.986578			CA599682	gb:CA599682 DB_XREF=gi:25154662 DB_XREF=waw1c.pk003.k2 CLONE=waw1c.pk003.k2 TID=Ta.9435.3 CNT=1 FEA=EST TIER=ConsEnd STK=0 UG=Ta.9435 UG_TITLE=Transcribed sequence with moderate similarity to protein ref:NP_187873.1 (A.thaliana) CTP-synthetase, putative (Arabidopsis thaliana)	0	1	1	Os05g0573300	Isocitrate dehydrogenase, putative, expressed
	CD452864	CD875220	0.986075			BQ483620	gb:BQ483620 DB_XREF=gi:21319556 DB_XREF=WHE3510_F10_K20ZS CLONE=WHE3510_F10_K20 TID=TaAffx.106122.1 CNT=4 FEA=EST TIER=ConsEnd STK=0 NOTE=sequence(s) not in UniGene	0	1	1	Os06g0681400	polyubiquitin containing 7 ubiquitin monomers, putative, expressed
	CA712839	CD921955	0.985845			CA610853	gb:CA610853 DB_XREF=gi:25189150 DB_XREF=wr1.pk0124.h6 CLONE=wr1.pk0124.h6 TID=Ta.28766.3 CNT=18 FEA=EST TIER=ConsEnd STK=0 UG=Ta.28766 UG_TITLE=Transcribed sequence with weak similarity to protein ref:NP_194311.1 (A.thaliana) xyloglucan endo-1,4-beta-D-glucanase	0	1	1	Os06g0697000	xyloglucan endotransglucosylase/hydrolase protein 15precursor, putative, expressed
	BQ246088	CA608693	0.985739			CA686606	gb:CA686606 DB_XREF=gi:25276267 DB_XREF=wlm96.pk033.b3 CLONE=wlm96.pk033.b3 TID=Ta.14995.2 CNT=2 FEA=EST TIER=ConsEnd STK=0 UG=Ta.14995 UG_TITLE=Transcribed sequence with weak similarity to protein ref:NP_200564.1 (A.thaliana) AAA92363.1) (Arabidopsis thaliana)	0	1	1	Os06g0696600	Brassinosteroid-regulated protein BRU1 precursor, putative, expressed
	BQ804183	CD917325	0.985326			CK212005	gb:CK212005 DB_XREF=gi:39618109 DB_XREF=FGAS023868 TID=Ta.16344.1 CNT=6 FEA=EST TIER=ConsEnd STK=0 UG=Ta.16344 UG_TITLE=Transcribed sequence with weak similarity to protein sp:Q9XGY4 (A.thaliana) IM08_ARATH Mitochondrial import inner membrane translocase subunit Tim8	0	1	1	Os12g0128600	small zinc finger, putative, expressed
	BJ293947	CA688294	0.985258			BJ320120	gb:BJ320120 DB_XREF=gi:20123854 DB_XREF=BJ320120 CLONE=whyf13i23 TID=Ta.24650.2 CNT=3 FEA=EST TIER=ConsEnd STK=1 UG=Ta.24650 UG_TITLE=Transcribed sequence with moderate similarity to protein ref:NP_195146.1 (A.thaliana) Phosphoglycerate dehydrogenase - like protein (Arabidopsis thaliana)	0	1	1	Os04g0650800	D-3-phosphoglycerate dehydrogenase, chloroplast precursor, putative, expressed
	CA712839	BJ291458	0.98497			CA649902	gb:CA649902 DB_XREF=gi:25228198 DB_XREF=wre1n.pk0145.c6 CLONE=wre1n.pk0145.c6 TID=Ta.24421.1 CNT=3 FEA=EST TIER=ConsEnd STK=0 UG=Ta.24421 UG_TITLE=Transcribed sequences	0	1	1	Os10g0524400	HOTHEAD protein precursor, putative, expressed
	CA632030	CK208279	0.984948
	BJ291786	CK208119	0.984626
	CK208119	CA688294	0.984571
	CA712839	BJ291786	0.98452
	CD921955	CK208119	0.984224
	BJ291458	CA688294	0.984168
	BQ839126	BJ291786	0.984083
	BJ297605	CA620843	-0.983797
	CK208279	CK211827	0.983515
	CD373830	CA620843	-0.983405
	BJ293947	CD452864	0.983206
	BQ246088	BJ291786	0.983179
	BJ291458	CA608693	0.983026
	CD490513	CA632030	0.98299
	BQ166486	CK216168	-0.982976
	BQ804183	CD373830	0.982938
	BJ297605	CD373830	0.982923
	BQ166486	BJ293947	0.9828
	BQ804183	BU099360	0.982613
	CD921955	CD908263	0.982457
	CA651992	CD875220	0.982438
	CA712839	CD490513	0.982367
	CA632030	BJ293947	0.982249
	CD921955	CA688294	0.982186
	CK208279	CD875220	0.982113
	BQ166486	CA688294	0.982107
	BQ839126	BJ294874	0.982077
	CK163798	CA485875	0.981814
	BJ293947	CK211827	0.981691
	CA698021	CD875220	0.981653
	BU099360	CD875220	0.981635
	BQ804183	BJ282439	0.981611
	CA712839	CK208119	0.981611
	BJ291786	CK208279	0.981309
	BJ293947	CK208119	0.98107
	BQ804183	CA620843	-0.980568
	CA608693	BJ294874	0.980563
	BQ246088	CD921955	0.980551
	BQ839126	CA608693	0.980466
	CA632030	CD908263	0.980036
	CK216168	CK208279	-0.979955
	BU099360	CA698021	0.979799
	BJ282439	CD917325	0.97978
	BU099360	CA620843	-0.979624
	BQ246088	BJ291458	0.979576
	CA632030	CD452864	0.979443
	CD373830	CD452864	0.979303
	CD875220	CA645831	0.979281
	CA651992	CK208279	0.979052
	CA651992	CA632030	0.97904
	BJ291458	CK208279	0.978896
	CD452864	CA645831	0.978886
	CA632030	CK208119	0.978789
	CD490513	CD921955	0.978719
	CA712839	CA632030	0.97862
	CA651992	CK208119	0.978384
	CK208119	CA645831	0.977773
	CD908263	BJ293947	0.977606
	BJ282439	CD452864	0.977471
	BU099360	CD373830	0.977224
	BQ166486	CD875220	0.977042
	BQ166486	CK211827	0.976924
	CD490513	BJ293947	0.976636
	CD452864	CK208119	0.976634
	BQ166486	CA712839	0.976462
	CA651992	CA712839	0.9764
	CK153084	CD373723	0.976163
	BQ166486	BU099360	0.976143
	BQ246088	BJ294874	0.97609
	CK216168	CK208119	-0.976061
	BJ297605	CD452864	0.976057
	CA604679	CD490513	0.975811
	BQ166486	BJ291786	0.975772
	BQ839126	BJ291458	0.975742
	CA632030	CA688294	0.974856
	BJ293947	CA645831	0.974844
	CD490513	CD875220	0.974801
	CK216168	CA688294	-0.974738
	CD490513	CK216168	-0.974649
	CD921955	CK208279	0.974645
	CA651992	BU099360	0.974591
	BJ291786	CA608693	0.974466
	CA632030	CK216168	-0.974384
	BQ166486	BJ291458	0.974256
	BJ293947	CD875220	0.974177
	BU099360	CA645831	0.974113
	CA712839	CK216168	-0.973911
	CD490513	CD452864	0.97342
	BJ291786	CK216168	-0.973104
	BQ166486	CA694087	0.973049
	BJ282439	CA620843	-0.972638
	BQ804183	CD452864	0.972586
	CA698021	CK208119	0.972225
	CA698021	CD917325	0.972169
	CD373830	CD917325	0.972012
	BQ166486	CA604679	0.97201
	CA651992	BQ166486	0.971788
	CA649522	CD453856	0.971676
	BQ839126	CD921955	0.971423
	CA620843	CD917325	-0.971186
	CD452864	CD917325	0.971032
	CK211827	CD875220	0.971017
	CK211827	CA688294	0.970929
	CD921955	BJ293947	0.970924
	BJ293947	CK216168	-0.970914
	CD908263	CK216168	-0.970573
	CD875220	CD917325	0.970388
	CA485875	CA649902	0.970143
	BU099360	CK208279	0.969729
	CA712839	CK211827	0.969654
	CA694087	CK208279	0.969647
	CD452864	CA688294	0.969569
	CA632030	CK211827	0.969452
	CD373830	CA645831	0.969388
	CA651992	CD373830	0.96925
	BQ166486	BJ282439	0.969037
	BU099360	CA632030	0.968963
	CD452864	CA620843	-0.968941
	CK211827	CA645831	0.968869
	CD908263	CD875220	0.968804
	BJ291458	CK216168	-0.968495
	BJ291458	BJ293947	0.968266
	CA610853	CK216168	0.968212
	CK216168	CK211827	-0.967934
	CK208119	CK211827	0.967849
	BQ246088	CD908263	0.967757
	BJ291786	CA632030	0.967731
	CD908263	CD452864	0.967691
	CA649522	CA502550	0.96765
	CA604679	CK208279	0.967559
	CA651992	CA688294	0.967525
	CA632030	CD875220	0.967358
	BJ282439	CD875220	0.967291
	BQ246088	CA712839	0.967191
	CK216168	CD452864	-0.967047
	CA604679	CK208119	0.966664
	CA652856	CD453722	0.966294
	CA698021	CD490513	0.966269
	CA604679	CD908263	0.966093
	CD452864	CA694087	0.96588
	CD453856	CD875220	-0.96579
	CK208279	CA645831	0.965552
	CD490513	CK211827	0.965517
	CA698021	BJ282439	0.965409
	BU099360	CK208119	0.965388
	BQ483620	BJ294874	0.965339
	BJ320120	CN012317	0.965142
	BU099360	CK211827	0.964914
	CA712839	CD452864	0.964745
	BU099360	CD453856	-0.964712
	BQ166486	CD921955	0.964538
	CA604679	BJ291458	0.964434
	BJ293947	CA694087	0.964244
	CA632030	CA645831	0.96401
	CA698021	CD452864	0.963899
	CA651992	CD490513	0.963869
	CA712839	CA645831	0.963835
	CD373830	BJ282439	0.963521
	CA712839	CD875220	0.96343
	BQ166486	CA698021	0.963386
	CA645831	CD917325	0.963304
	BJ291786	BJ293947	0.963006
	CA604679	BJ291786	0.962934
	CA694087	CK211827	0.962501
	CA651992	CD908263	0.96233
	CA698021	CK208279	0.962097
	BU099360	CD490513	0.962
	CD373830	CK211827	0.961647
	CA712839	CA608693	0.96149
	BJ253228	CD373723	0.96145
	BQ246088	CA688294	0.961443
	BJ297605	CD875220	0.961139
	CA632030	BJ291458	0.96104
	CD453856	CN012317	0.961021
	CA502550	CN012317	0.960963
	CD908263	CK211827	0.960943
	CD490513	CA694087	0.960802
	CD875220	CA688294	0.960676
	BQ166486	CA645831	0.960414
	CA698021	CA645831	0.960349
	BQ804183	CD453856	-0.960333
	CA698021	CD908263	0.960184
	BQ839126	CD908263	0.960125
	BU099360	CK216168	-0.960125
	BU099360	BJ293947	0.959809
	BQ804183	CD875220	0.959661
	CA645831	CA688294	0.95897
	CA651992	CK216168	-0.958929
	CA694087	CK208119	0.958496
	CA651992	CA698021	0.958436
	CD921955	CA632030	0.958423
	CD453856	CD452864	-0.958362
	CA604679	CK216168	-0.958198
	CD453856	CK208119	-0.958167
	CD453722	CN012317	0.958162
	CD453722	CA651217	0.958003
	CK153084	BJ253228	0.958003
	CA698021	CA632030	0.957984
	BJ297605	CA645831	0.957911
	BQ804183	CA645831	0.957727
	BQ246088	CD490513	0.957668
	CA651992	CD453856	-0.95756
	CD453856	CD917325	-0.95738
	CA651992	BJ297605	0.957329
	CA688294	CA608693	0.957266
	CK208119	CA608693	0.957264
	CD453856	CA645831	-0.957128
	BU099360	CD908263	0.956837
	CD490513	CA645831	0.956819
	CA651992	CD917325	0.956641
	CD921955	CK216168	-0.955751
	CD373830	CD875220	0.955523
	CD908263	CA645831	0.955497
	CD908263	CA608693	0.955198
	BJ297605	CK163798	0.955117
	CK212005	CK153084	0.954961
	CD453856	CA632030	-0.954883
	BQ839126	CD490513	0.954703
	CA632030	CA694087	0.954648
	BJ282439	CK208279	0.954589
	CA604679	CA688294	0.95457
	BJ297605	CD453856	-0.954372
	BJ297605	CA698021	0.954011
	CA502550	CA651217	0.95374
	CD453856	CA698021	-0.953367
	CA686606	BJ253228	0.953231
	CA651992	BQ804183	0.952204
	CD490513	BJ282439	0.952148
	CA694087	CD875220	0.952097
	BQ246088	CK208119	0.95196
	CA649522	BU099360	-0.95179
	BJ291786	CK211827	0.95144
	CD373830	BJ293947	0.951208
	CA604679	CA694087	0.950861
	CK216168	CD875220	-0.950773
	BQ839126	CA712839	0.950592
	CA652856	CA599682	0.950405
	BU099360	CA688294	0.950273
	BQ839126	CA688294	0.950207
	CA632030	BJ282439	0.950151
