# Supplementary material for: Transcriptome analysis during seed germination of elite Chinese bread wheat cultivar Jimai 20
Source: BMC Plant Biol. 2014 Jan 13;14:20. doi: 10.1186/1471-2229-14-20 (PMC3923396; doi:10.1186/1471-2229-14-20)
Supplement: Additional file 7: Table S8 — Primer sequences used for quantitative RT-PCR (qRT-PCR). [file 1471-2229-14-20-S7.xls]

## Sheet: Table S8
Additional file 7: Table S8: Primer sequences used for quantitative RT-PCR(qRT-PCR)
Gene symbol		Gene symbol discription	Forward primer (5’-3’)	Reverse primer (5’-3’)
BE398394	Os09g0553200	UTP-glucose-1-phosphate uridylyltransferase	TTGCGAACTTCAATGACAGAC	GTGCCCTACGAGACCCT
BE416493	Os04g0583600	Hypothetical protein	ACAACATCCAGGGCATCA	ACATCAACGACCACGAAC
BJ216862	Os05g0462700	Histone H4, putative, expressed	GTTCCTGGGTTCCGTTGGT	CACATCACAGAGGGCACAAGA
CD453856	Os02g0332200	T-complex protein 1, delta subunit, putative, expressed	ATGGCGATTGGGTTGAG	TGTGCTTGTCCGTGGGT
BJ242162	Os05g0243300	Ribosomal protein L13 containing protein, expressed	CCGATGCACTTTCTGAATGA	GAGGAGTTGAGCGTTTCCAG
CD490513	Os05g0349800	Embryonic abundant protein 1, putative	CTGTGAGGCCGTACATCGTCTAC	AGCTCAAGGAGGTCAAGAAGGA
CD452864	Os05g0594200	Vacuolar cation/proton exchanger 1b, putative, expressed	GGGGATCATTGGCTACAGAA	GGCTAGGTTGAAGGATGCAG
CD908263	Os05g0584200	Late embryogenesis abundant protein Lea14-A, putative, expressed	GGCAGGGATTGGGACAT	AGCCGCCGAAGAAGT
BU099360	Os11g0186200	aldehyde dehydrogenase family protein, expressed	TCGCTGCACACTCACATACA	CCTCAAAACCATCGCTCAGT
CA688294	Os03g0183000	AP2 domain containing protein, expressed	AGAGGCGACAAGAGGAGGC	GCAGCAGCGAACCAATCA
CA632030	Os06g0623300	NAD dependent epimerase/dehydratase family protein, expressed	GCATCCAACCAGGGCAAGT	AGGAACCACCCAGGACATT
BJ291458	Os02g0161900	polyubiquitin containing 7 ubiquitin monomers, putative, expressed	AACATCGCCGCAATCCT	TGCCCTCCTTGTCTTGAATC
